# Supplementary material for: SNF5 Is an Essential Executor of Epigenetic Regulation during Differentiation
Source: PLoS Genet. 2013 Apr 25;9(4):e1003459. doi: 10.1371/journal.pgen.1003459 (PMC3636213; doi:10.1371/journal.pgen.1003459)
Supplement: Table S1 — The SNF5 target gene list. (XLSX) [file pgen.1003459.s007.xlsx]

## Sheet: SNF5 targets
GeneID	Genename
23266	LPHN2
138429	PIP5KL1
285971	ZNF775
53339	BTBD1
25994	HIGD1A
22859	LPHN1
23671	TMEFF2
8577	TMEFF1
143666	LOC143666
7357	UGCG
51465	UBE2J1
8320	EOMES
133584	EGFLAM
55920	RCC2
155060	ZNF783
136051	ZNF786
84793	MGC12982
5610	EIF2AK2
9451	EIF2AK3
440275	EIF2AK4
30	ACAA1
11266	DUSP12
784	CACNB3
8446	DUSP11
1822	ATN1
80824	DUSP16
55179	FAIM
3955	LFNG
1660	DHX9
140707	BRI3BP
54627	KIAA1383
57551	TAOK1
10605	PAIP1
389337	ARHGEF37
2104	ESRRG
338799	LOC338799
8836	GGH
56940	DUSP22
9246	UBE2L6
54993	ZSCAN2
51283	BFAR
79668	PARP8
10940	POP1
84129	ACAD11
80724	ACAD10
9578	CDC42BPB
9891	NUAK1
7326	UBE2G1
7327	UBE2G2
84634	KISS1R
64744	SMAP2
677885	SNORA59A
54206	ERRFI1
10541	ANP32B
9131	AIFM1
23394	ADNP
6520	SLC3A2
84898	PLXDC2
155061	ZNF746
55742	PARVA
53635	PTOV1
9427	ECEL1
57406	ABHD6
4826	NNAT
51099	ABHD5
7358	UGDH
171586	ABHD3
51582	AZIN1
8898	MTMR2
1717	DHCR7
5311	PKD2
100131755	ARMCX4
51566	ARMCX3
9823	ARMCX2
51309	ARMCX1
692158	SNORA57
54989	ZNF770
4126	MANBA
2717	GLA
6391	SDHC
54796	BNC2
6392	SDHD
388561	ZNF761
154796	AMOT
29968	PSAT1
79724	ZNF768
22916	NCBP2
9788	MTSS1
55740	ENAH
10205	MPZL2
475	ATOX1
23386	NUDCD3
134492	NUDCD2
29763	PACSIN3
23219	FBXO28
8811	GALR2
10817	FRS3
23014	FBXO21
1690	COCH
153339	TMEM167A
8507	ENC1
8772	FADD
389634	LOC389634
3091	HIF1A
115290	FBXO17
8721	EDF1
23242	COBL
10410	IFITM3
55859	BEX1
84707	BEX2
7335	UBE2V1
56271	BEX4
466	ATF1
51477	ISYNA1
79694	MANEA
23403	FBXO46
1173	AP2M1
64422	ATG3
23164	MPRIP
22809	ATF5
9759	HDAC4
8841	HDAC3
3066	HDAC2
2166	FAAH
29906	ST8SIA5
84085	FBXO30
79924	ADM2
55030	FBXO34
57595	PDZD4
135114	HINT3
1870	E2F2
1875	E2F5
50809	HP1BP3
57580	PREX1
22883	CLSTN1
25923	ATL3
5074	PAWR
6385	SDC4
6383	SDC2
55170	PRMT6
57228	SMAGP
23648	SSBP3
34	ACADM
23635	SSBP2
6813	STXBP2
51083	GAL
130576	LYPD6B
2548	GAA
254428	SLC41A1
23414	ZFPM2
22919	MAPRE1
221037	JMJD1C
26010	SPATS2L
4942	OAT
7360	UGP2
29887	SNX10
646576	LOC646576
220323	OAF
334	APLP2
333	APLP1
90203	SNX21
10513	APPBP2
6337	SCNN1A
9201	DCLK1
22837	COBLL1
11322	TMC6
104	ADARB1
2941	GSTA4
81609	SNX27
2926	GRSF1
2487	FRZB
55585	UBE2Q1
60370	AVPI1
7884	SLBP
151525	WDSUB1
8450	CUL4B
257364	SNX33
25801	GCA
5955	RCN2
55917	CTTNBP2NL
166647	GPR125
10468	FST
51092	SIDT2
26012	NELF
147372	CCBE1
22978	NT5C2
57161	PELI2
29945	ANAPC4
10540	DCTN2
7423	VEGFB
10184	LHFPL2
91408	BTF3L4
9031	BAZ1B
23527	ACAP2
9063	PIAS2
3038	HAS3
4190	MDH1
83758	RBP5
116362	RBP7
118980	SFXN2
94097	SFXN5
9750	FAM65B
262	AMD1
84709	C4orf49
80781	COL18A1
121536	AEBP2
23328	SASH1
57162	PELI1
83877	TM2D2
80213	TM2D3
5464	PPA1
3516	RBPJ
463	ZFHX3
55240	STEAP3
27239	GPR162
7837	PXDN
26996	GPR160
84331	FAM195A
348262	FAM195B
2323	FLT3LG
26054	SENP6
5170	PDPK1
539	ATP5O
375260	WASH2P
522	ATP5J
54537	FAM35A
64773	FAM113A
25900	IFFO1
126410	CYP4F22
201595	STT3B
677	ZFP36L1
678	ZFP36L2
7494	XBP1
64919	BCL11B
29994	BAZ2B
1452	CSNK1A1
3720	JARID2
644	BLVRA
2192	FBLN1
55852	TEX2
2199	FBLN2
2534	FYN
220963	SLC16A9
64083	GOLPH3
9521	EEF1E1
9945	GFPT2
57633	LRRN1
10528	NOP56
374666	WASH3P
23608	MKRN1
65993	MRPS34
5154	PDGFA
1329	COX5B
100132774	LOC100132774
7473	WNT3
55283	MCOLN3
79085	SLC25A23
255231	MCOLN2
199223	TTC21A
10207	INADL
11313	LYPLA2
10434	LYPLA1
91409	CCDC74B
56994	CHPT1
79811	SLTM
399512	SLC25A35
51312	SLC25A37
1456	CSNK1G3
55700	MAP7D1
80162	ATHL1
79814	AGMAT
79691	QTRTD1
8553	BHLHE40
6720	SREBF1
353189	SLCO4C1
64432	MRPS25
1917	EEF1A2
64130	LIN7B
55778	ZNF839
80312	TET1
8402	SLC25A11
65977	PLEKHA3
10477	UBE2E3
10465	PPIH
121441	NEDD1
83959	SLC4A11
4734	NEDD4
5478	PPIA
217	ALDH2
6711	SPTBN1
7112	TMPO
84168	ANTXR1
7325	UBE2E2
59339	PLEKHA2
7324	UBE2E1
9946	CRYZL1
165	AEBP1
57584	ARHGAP21
55041	PLEKHB2
2353	FOS
58473	PLEKHB1
57185	NIPAL3
23005	MAPKBP1
10318	TNIP1
7015	TERT
57636	ARHGAP23
24139	EML2
2009	EML1
7508	XPC
27231	ITGB1BP3
57178	ZMIZ1
6309	SC5DL
56890	MDM1
56927	GPR108
84255	SLC37A3
2542	SLC37A4
25976	TIPARP
168850	ZNF800
4885	NPTX2
4744	NEFH
8611	PPAP2A
284439	SLC25A42
203427	SLC25A43
8613	PPAP2B
10617	STAMBP
51643	TMBIM4
55959	SULF2
100130557	LOC100130557
26133	TRPC4AP
657	BMPR1A
9696	CROCC
5226	PGD
6138	RPL15
84320	ACBD6
1499	CTNNB1
85007	AGXT2L2
2786	GNG4
23576	DDAH1
51001	MTERFD1
5796	PTPRK
7301	TYRO3
4976	OPA1
5792	PTPRF
58489	FAM108C1
5793	PTPRG
10076	PTPRU
90522	YIF1B
56999	ADAMTS9
5625	PRODH
4669	NAGLU
85415	RHPN2
27287	VENTX
7873	MANF
6856	SYPL1
25945	PVRL3
7716	VEZF1
4128	MAOA
259217	HSPA12A
79829	NAA40
10204	NUTF2
170394	PWWP2B
1176	AP3S1
57001	ACN9
26065	LSM14A
9276	COPB2
10392	NOD1
3298	HSF2
114825	PWWP2A
64220	STRA6
79934	ADCK4
50650	ARHGEF3
9181	ARHGEF2
9459	ARHGEF6
10691	GMEB1
51155	HN1
91663	MYADM
64219	PJA1
55013	CCDC109B
2776	GNAQ
6241	RRM2
112937	GLB1L3
9575	CLOCK
249	ALPL
23193	GANAB
56897	WRNIP1
342527	SMTNL2
2791	GNG11
55970	GNG12
9498	SLC4A8
64781	CERK
23473	CAPN7
83642	SELO
1066	CES1
140606	SELM
348303	SELV
823	CAPN1
57687	VAT1L
8986	RPS6KA4
645166	LOC645166
6196	RPS6KA2
2790	GNG10
90411	MCFD2
580	BARD1
8727	CTNNAL1
222484	LNX2
4897	NRCAM
1601	DAB2
54531	MIER2
57661	PHRF1
79065	ATG9A
11344	TWF2
83988	NCALD
1649	DDIT3
54541	DDIT4
51067	YARS2
152302	CIDECP
140809	SRXN1
64760	FAM160B2
81831	NETO2
5066	PAM
23261	CAMTA1
883	CCBL1
7555	CNBP
43	ACHE
54867	TMEM214
53820	DSCR6
26018	LRIG1
9860	LRIG2
1793	DOCK1
4234	METTL1
3727	JUND
9331	B4GALT6
348094	ANKDD1A
256586	LYSMD2
51129	ANGPTL4
8704	B4GALT2
9887	SMG7
3658	IREB2
7410	VAV2
57572	DOCK6
1795	DOCK3
728024	LOC728024
10195	ALG3
23286	WWC1
23396	PIP5K1C
25824	PRDX5
10935	PRDX3
92906	HNRPLL
23554	TSPAN12
2842	GPR19
3984	LIMK1
55705	IPO9
55872	PBK
10493	VAT1
7408	VASP
5496	PPM1G
523	ATP6V1A
8493	PPM1D
10527	IPO7
23192	ATG4B
84498	FAM120B
57460	PPM1H
83692	CD99L2
84680	ACCS
4254	KITLG
57488	ESYT2
518	ATP5G3
23344	ESYT1
224	ALDH3A2
202374	STK32A
9557	CHD1L
6302	TSPAN31
10603	SH2B2
2644	GCHFR
9955	HS3ST3A1
113174	SAAL1
515	ATP5F1
1819	DRG2
10051	SMC4
83442	SH3BGRL3
109	ADCY3
107	ADCY1
6620	SNCB
126792	B3GALT6
1942	EFNA1
100151683	RNU4ATAC
5994	RFXAP
93343	FAM125A
55789	DEPDC1B
1136	CHRNA3
9924	PAN2
91614	DEPDC7
29966	STRN3
1948	EFNB2
5292	PIM1
1592	CYP26A1
55190	NUDT11
79805	VASH2
139285	FAM123B
4839	NOP2
64858	DCLRE1B
25829	TMEM184B
5064	PALM
10175	CNIH
832	CAPZB
4343	MOV10
9697	TRAM2
155370	SBDSP1
91775	FAM55C
161823	ADAL
4092	SMAD7
4091	SMAD6
4089	SMAD4
23240	KIAA0922
655	BMP7
113115	FAM54A
376497	SLC27A1
9318	COPS2
2995	GYPC
60491	NIF3L1
10987	COPS5
117247	SLC16A10
94101	ORMDL1
221143	N6AMT2
79850	FAM57A
9070	ASH2L
139818	DOCK11
3491	CYR61
23199	KIAA0182
3636	INPPL1
10131	TRAP1
9443	MED7
2969	GTF2I
10912	GADD45G
56180	MOSPD1
4616	GADD45B
1647	GADD45A
11001	SLC27A2
9772	KIAA0195
587	BCAT2
57477	SHROOM4
23632	CA14
9054	NFS1
3251	HPRT1
54855	FAM46C
6613	SUMO2
64838	FNDC4
7341	SUMO1
441518	FAM127C
55653	BCAS4
5803	PTPRZ1
26040	SETBP1
84206	MEX3B
92002	FAM58A
3710	ITPR3
65059	RAPH1
3709	ITPR2
10914	PAPOLA
79991	OBFC1
51320	MEX3C
51317	PHF21A
399664	MEX3D
121260	SLC15A4
84668	FAM126A
10140	TOB1
8412	BCAR3
5834	PYGB
29959	NRBP1
26249	KLHL3
283120	H19
55975	KLHL7
2946	GSTM2
83468	GLT8D2
55847	CISD1
284106	CISD3
64216	TFB2M
3705	ITPK1
6508	SLC4A3
23314	SATB2
727956	SDHAP2
1615	DARS
8651	SOCS1
5447	POR
84631	SLITRK2
64759	TNS3
340371	NRBP2
317649	EIF4E3
10393	ANAPC10
84939	MUM1
2495	FTH1
201562	PTPLB
7779	SLC30A1
152217	LOC152217
9200	PTPLA
949	SCARB1
9848	MFAP3L
7781	SLC30A3
8313	AXIN2
148867	SLC30A7
4232	MEST
92840	REEP6
5780	PTPN9
9935	MAFB
5771	PTPN2
5775	PTPN4
54516	MTRF1L
65055	REEP1
51308	REEP2
7905	REEP5
439949	LOC439949
9470	EIF4E2
55862	ECHDC1
55268	ECHDC2
401397	LOC401397
2937	GSS
207	AKT1
10026	PIGK
9487	PIGL
2934	GSN
8506	CNTNAP1
5058	PAK1
3459	IFNGR1
3320	HSP90AA1
80235	PIGZ
84992	PIGY
51227	PIGP
1982	EIF4G2
3839	KPNA3
114569	MAL2
1266	CNN3
83440	ADPGK
55316	RSAD1
84894	LINGO1
1058	CENPA
55355	HJURP
147727	LOC147727
84304	NUDT22
3856	KRT8
2026	ENO2
2027	ENO3
9446	GSTO1
30000	TNPO2
23534	TNPO3
60	ACTB
2821	GPI
201161	CENPV
25870	SUMF2
80152	CENPT
4774	NFIA
4781	NFIB
6709	SPTAN1
5526	PPP2R5B
197257	LDHD
5223	PGAM1
3800	KIF5C
9700	ESPL1
23310	NCAPD3
9918	NCAPD2
6752	SSTR2
10577	NPC2
2152	F3
54973	CPSF3L
131566	DCBLD2
200186	CRTC2
10651	MTX2
140886	PABPC5
4580	MTX1
5881	RAC3
54892	NCAPG2
113146	AHNAK2
55353	LAPTM4B
63935	PCIF1
25925	ZNF521
3797	KIF3C
116115	ZNF526
120227	CYP2R1
1999	ELF3
2000	ELF4
30815	ST6GALNAC6
26225	ARL5A
60496	AASDHPPT
342897	NCCRP1
9444	QKI
2247	FGF2
2249	FGF4
285590	SH3PXD2B
93210	PGAP3
27315	PGAP2
9644	SH3PXD2A
3006	HIST1H1C
91461	PKDCC
54545	MTMR12
5272	SERPINB9
5269	SERPINB6
25932	CLIC4
114884	OSBPL10
1936	EEF1D
55277	FGGY
50810	HDGFRP3
2180	ACSL1
2182	ACSL4
2109	ETFB
56913	C1GALT1
26019	UPF2
4987	OPRL1
92335	STRADA
22854	NTNG1
25797	QPCT
56888	KCMF1
22913	RALY
51545	ZNF581
6727	SRP14
4004	LMO1
55885	LMO3
51157	ZNF580
158586	ZXDB
260294	NSUN5P2
155400	NSUN5P1
6387	CXCL12
5899	RALB
5898	RALA
27175	TUBG2
10518	CIB2
57509	MTUS1
57673	BEND3
684	BST2
79656	BEND5
11075	STMN2
2551	GABPA
57104	PNPLA2
81573	ANKRD13C
3925	STMN1
6844	VAMP2
55738	ARFGAP1
692213	SNORD110
3069	HDLBP
4212	MEIS2
143888	KDELC2
8365	HIST1H4H
4582	MUC1
10058	ABCB6
5045	FURIN
4585	MUC4
23518	R3HDM1
1829	DSG2
26765	SNORD12C
58191	CXCL16
8968	HIST1H3F
8357	HIST1H3H
29785	CYP2S1
92960	PEX11G
197322	ACSF3
80221	ACSF2
81848	SPRY4
25915	NDUFAF3
10253	SPRY2
23080	AVL9
3428	IFI16
547	KIF1A
9249	DHRS3
10901	DHRS4
55183	RIF1
7296	TXNRD1
5520	PPP2R2A
54930	HAUS4
55142	HAUS2
7378	UPP1
254102	EHBP1L1
55244	SLC47A1
5652	PRSS8
1620	DBC1
1290	COL5A2
1289	COL5A1
8800	PEX11A
8799	PEX11B
3398	ID2
58486	ZBED5
3397	ID1
23523	CABIN1
10220	GDF11
3399	ID3
3151	HMGN2
9212	AURKB
7163	TPD52
10473	HMGN4
4615	MYD88
8439	NSMAF
84706	GPT2
5901	RAN
57097	PARP11
10160	FARP1
129303	TMEM150A
54956	PARP16
4520	MTF1
64761	PARP12
7277	TUBA4A
26153	KIF26A
10437	IFI30
2049	EPHB3
2050	EPHB4
10966	RAB40B
51335	NGRN
137392	FAM92A1
1317	SLC31A1
3092	HIP1
1316	KLF6
3241	HPCAL1
687	KLF9
1952	CELSR2
64342	HS1BP3
10787	NCKAP1
2043	EPHA4
399909	PCNXL3
57596	BEGAIN
9612	NCOR2
5257	PHKB
10979	FERMT2
55612	FERMT1
55084	SOBP
23568	ARL2BP
23181	DIP2A
54799	MBTD1
57419	SLC24A3
84617	TUBB6
56895	AGPAT4
10381	TUBB3
162989	DEDD2
7087	ICAM5
114785	MBD6
8930	MBD4
53615	MBD3
26056	RAB11FIP5
23307	FKBP15
60681	FKBP10
83734	ATG10
7534	YWHAZ
5909	RAP1GAP
202781	LOC202781
147700	KLC3
2280	FKBP1A
80267	EDEM3
55741	EDEM2
219931	TPCN2
123	PLIN2
2526	FUT4
602	BCL3
55605	KIF21A
4302	MLLT6
2119	ETV5
2118	ETV4
23625	FAM89B
607	BCL9
7529	YWHAB
79143	MBOAT7
1123	CHN1
10971	YWHAQ
1124	CHN2
129642	MBOAT2
160418	TMTC3
51310	SLC22A17
55558	PLXNA3
5002	SLC22A18
160428	ALDH1L2
643253	CCT6P1
140628	GATA5
64221	ROBO3
23654	PLXNB2
63027	SLC22A23
84973	SNHG7
8739	HRK
79586	CHPF
57110	HRASLS
11217	AKAP2
3267	AGFG1
51375	SNX7
9910	RABGAP1L
8724	SNX3
64121	RRAGC
80758	PRR7
196441	ZFC3H1
22836	RHOBTB3
122060	SLAIN1
23191	CYFIP1
157638	FAM84B
57523	NYNRIN
84142	FAM175A
23287	AGTPBP1
3490	IGFBP7
6653	SORL1
81610	FAM83D
114818	KLHL29
25938	HEATR5A
54800	KLHL24
151230	KLHL23
7846	TUBA1A
25987	TSKU
5578	PRKCA
79923	NANOG
7319	UBE2A
55194	FAM176B
5587	PRKD1
5588	PRKCQ
63893	UBE2O
339451	KLHL17
55284	UBE2W
150684	COMMD1
149951	COMMD7
5621	PRNP
9782	MATR3
54939	COMMD4
55890	GPRC5C
7337	UBE3A
29896	TRA2A
5591	PRKDC
84062	DTNBP1
4534	MTM1
51368	TEX264
5019	OXCT1
64116	SLC39A8
25800	SLC39A6
57507	ZNF608
27173	SLC39A1
400451	FAM174B
6950	TCP1
23411	SIRT1
23677	SH3BP4
84967	LSM10
4048	LTA4H
3485	IGFBP2
3488	IGFBP5
7516	XRCC2
23207	PLEKHM2
8971	H1FX
8991	SELENBP1
65123	INTS3
79932	KIAA0319L
55143	CDCA8
83879	CDCA7
5502	PPP1R1A
8645	KCNK5
84948	TIGD5
55038	CDCA4
10436	EMG1
84451	KIAA1804
10916	MAGED2
140885	SIRPA
51614	ERGIC3
57692	MAGEE1
8266	UBL4A
60436	TGIF2
2065	ERBB3
2064	ERBB2
3157	HMGCS1
51765	MST4
51114	ZDHHC9
25898	RCHY1
6929	TCF3
51011	FAHD2A
51029	PPPDE1
6228	RPS23
27351	PPPDE2
80741	LY6G5C
1737	DLAT
3775	KCNK1
23361	ZNF629
3764	KCNJ8
4082	MARCKS
25950	RWDD3
6448	SGSH
7566	ZNF18
64927	TTC23
79142	PHF23
10954	PDIA5
8045	RASSF7
6253	RTN2
7561	ZNF14
317772	HIST2H2AB
340252	ZNF680
23325	KIAA1033
125875	CLDND2
64780	MICAL1
3755	KCNG1
55509	BATF3
29800	ZDHHC1
25921	ZDHHC5
29801	ZDHHC8
79816	TLE6
7090	TLE3
57475	PLEKHH1
115509	ZNF689
4705	NDUFA10
79990	PLEKHH3
8349	HIST2H2BE
55657	ZNF692
55000	TUG1
6652	SORD
6242	RTKN
80778	ZNF34
22834	ZNF652
26030	PLEKHG3
5515	PPP2CA
4493	MT1E
63917	GALNT11
4494	MT1F
64110	MAGEF1
126129	CPT1C
79573	TTC13
51112	TTC15
4811	NID1
55761	TTC17
54557	SGTB
144348	ZNF664
388394	RPRML
79156	PLEKHF1
4502	MT2A
2494	NR5A2
3749	KCNC4
51776	ZAK
8906	AP1G2
25972	UNC50
3714	JAG2
10180	RBM6
29948	OSGIN1
65989	DLK2
10179	RBM7
182	JAG1
6487	ST3GAL3
60481	ELOVL5
6603	SMARCD2
90249	UNC5A
128077	LIX1L
58478	ENOPH1
79071	ELOVL6
3033	HADH
80148	PQLC1
130814	PQLC3
5979	RET
5933	RBL1
10683	DLL3
79661	NEIL1
9112	MTA1
79585	CORO7
3087	HHEX
9587	MAD2L1BP
6605	SMARCE1
7447	VSNL1
25816	TNFAIP8
3315	HSPB1
55757	UGGT2
56886	UGGT1
585	BBS4
54812	AFTPH
79943	ZNF696
388796	LOC388796
9709	HERPUD1
23063	WAPAL
81614	NIPA2
123606	NIPA1
55799	CACNA2D3
9254	CACNA2D2
27316	RBMX
51720	UIMC1
4723	NDUFV1
5573	PRKAR1A
3329	HSPD1
10461	MERTK
63979	FIGNL1
117177	RAB3IP
125061	AFMID
2239	GPC4
221914	GPC2
8318	CDC45
2719	GPC3
9791	PTDSS1
2817	GPC1
196527	ANO6
6446	SGK1
23678	SGK3
196792	FAM24B
6191	RPS4X
4074	M6PR
583	BBS2
22800	RRAS2
3482	IGF2R
8099	CDK2AP1
11052	CPSF6
84458	LCOR
51692	CPSF3
223	ALDH9A1
50805	IRX4
79191	IRX3
9774	BCLAF1
11037	STON1
153572	IRX2
5962	RDX
4488	MSX2
80205	CHD9
57680	CHD8
389765	LOC389765
220	ALDH1A3
80301	PLEKHO2
3308	HSPA4
26292	MYCBP
3312	HSPA8
1284	COL4A2
1282	COL4A1
388610	TRNP1
84265	POLR3GL
1288	COL4A6
1287	COL4A5
65997	RASL11B
3716	JAK1
146880	LOC146880
23062	GGA2
9637	FEZ2
9638	FEZ1
6857	SYT1
25930	PTPN23
90268	FAM105B
148281	SYT6
200312	RNF215
57674	RNF213
23607	CD2AP
28960	DCPS
9555	H2AFY
3014	H2AFX
5307	PITX1
23303	KIF13B
25874	BRP44
8801	SUCLG2
7528	YY1
130026	ICA1L
4245	MGAT1
4247	MGAT2
5238	PGM3
29128	UHRF1
59084	ENPP5
5209	PFKFB3
1111	CHEK1
79877	DCAKD
114879	OSBPL5
114882	OSBPL8
114880	OSBPL6
6319	SCD
9836	LCMT2
114881	OSBPL7
5783	PTPN13
29980	DONSON
5782	PTPN12
9429	ABCG2
4854	NOTCH3
3908	LAMA2
548596	CKMT1A
3910	LAMA4
2686	GGT7
6422	SFRP1
3911	LAMA5
6423	SFRP2
221895	JAZF1
7108	TM7SF2
23	ABCF1
219654	ZCCHC24
4292	MLH1
26057	ANKRD17
55210	ATAD3A
83858	ATAD3B
9531	BAG3
29123	ANKRD11
6576	SLC25A1
54502	RBM47
64399	HHIP
9807	IP6K1
6059	ABCE1
2319	FLOT2
54922	RASIP1
143684	FAM76B
23013	SPEN
58497	PRUNE
5663	PSEN1
5664	PSEN2
30011	SH3KBP1
8910	SGCE
51454	GULP1
8079	MLF2
1838	DTNB
7057	THBS1
7058	THBS2
7059	THBS3
221662	RBM24
80176	SPSB1
6238	RRBP1
27125	AFF4
2334	AFF2
4299	AFF1
27122	DKK3
5510	PPP1R7
23210	JMJD6
100137047	JMJD7
92400	RBM18
10257	ABCC4
10432	RBM14
5230	PGK1
29110	TBK1
89780	WNT3A
10712	FAM189B
9643	MORF4L2
29979	UBQLN1
81889	FAHD1
200734	SPRED2
10616	RBCK1
58508	MLL3
1728	NQO1
9757	MLL4
55005	RMND1
5860	QDPR
5682	PSMA1
26020	LRP10
729533	FAM72A
5686	PSMA5
7474	WNT5A
6658	SOX3
81622	UNC93B1
6659	SOX4
30812	SOX8
51727	CMPK1
3790	KCNS3
3787	KCNS1
10390	CEPT1
65009	NDRG4
955	ENTPD6
23332	CLASP1
10397	NDRG1
23122	CLASP2
56906	THAP10
91404	SESTD1
79852	EPHX3
84836	ABHD14B
1373	CPS1
5704	PSMC4
93058	COQ10A
51181	DCXR
10135	NAMPT
79803	HPS6
7703	PCGF2
9816	URB2
84108	PCGF6
57120	GOPC
6419	SETMAR
57198	ATP8B2
64118	DUS1L
11276	SYNRG
55250	ELP2
168374	ZNF92
4718	NDUFC2
57452	GALNTL1
84759	PCGF1
4175	MCM6
694	BTG1
10950	BTG3
653319	KIAA0895L
83439	TCF7L1
9421	HAND1
4440	MSI1
643834	PGA3
643847	PGA4
5222	PGA5
114294	LACTB
1635	DCTD
2956	MSH6
3652	IPP
10059	DNM1L
4436	MSH2
113878	DTX2
201780	SLC10A4
4259	MGST3
8624	PSMG1
23248	RPRD2
6533	SLC6A6
3781	KCNN2
124936	CYB5D2
124637	CYB5D1
4257	MGST1
348093	RBPMS2
10492	SYNCRIP
55698	RADIL
9589	WTAP
158880	USP51
567	B2M
351	APP
4293	MAP3K9
55893	ZNF395
58155	PTBP2
9519	TBPL1
682	BSG
10445	MCRS1
2628	GATM
60672	MIIP
4139	MARK1
352954	GATS
7070	THY1
10238	DCAF7
284119	PTRF
54505	DHX29
10973	ASCC3
3725	JUN
51170	HSD17B11
1545	CYP1B1
51171	HSD17B14
51144	HSD17B12
8629	JRK
25820	ARIH1
4913	NTHL1
8405	SPOP
79882	ZC3H14
83862	TMEM120A
55854	ZC3H15
23277	KIAA0664
2621	GAS6
57713	SFMBT2
2618	GART
9538	EI24
5997	RGS2
3208	HPCA
10553	HTATIP2
3171	FOXA3
2146	EZH2
51255	RNF181
30850	CDR2L
64386	MMP25
51087	YBX2
79001	VKORC1
442425	FOXB2
10600	USP16
123355	LRRC28
119587	CPXM2
23180	RFTN1
81790	RNF170
55713	ZNF334
84905	ZNF341
79031	PDCL3
10003	NAALAD2
56265	CPXM1
151195	CCNYL1
2303	FOXC2
9342	SNAP29
2872	MKNK2
112479	ERI2
63941	NECAB3
1665	DHX15
84640	USP38
92935	MARS2
57602	USP36
9060	PAPSS2
2297	FOXD1
84669	USP32
2237	FEN1
8019	BRD3
64710	NUCKS1
558	AXL
201255	LRRC45
51131	PHF11
8805	TRIM24
23670	TMEM2
11043	MID2
1847	DUSP5
79960	PHF17
5359	PLSCR1
1845	DUSP3
4035	LRP1
1843	DUSP1
149076	ZNF362
148479	PHF13
1454	CSNK1E
9767	PHF16
23338	PHF15
57403	RAB22A
25862	USP49
1852	DUSP9
4037	LRP3
1850	DUSP8
4038	LRP4
1848	DUSP6
84101	USP44
10907	TXNL4A
4277	MICB
8899	PRPF4B
6634	SNRPD3
57689	LRRC4C
152518	NFXL1
23179	RGL1
3589	IL11
51463	GPR89B
2339	FNTA
7072	TIA1
64223	MLST8
25798	BRI3
653519	GPR89A
55095	SAMD4B
222194	RSBN1L
5570	PKIB
3133	HLA-E
8531	CSDA
51148	CERCAM
79621	RNASEH2B
23299	BICD2
636	BICD1
429	ASCL1
55819	RNF130
9227	LRAT
408	ARRB1
440823	MIAT
142678	MIB2
4779	NFE2L1
4780	NFE2L2
9603	NFE2L3
6347	CCL2
23042	PDXDC1
494470	RNF165
51380	CSAD
284695	ZNF326
6598	SMARCB1
6468	FBXW4
26053	AUTS2
26001	RNF167
7027	TFDP1
79709	GLT25D1
4641	MYO1C
4642	MYO1D
56928	SPPL2B
10199	MPHOSPH10
55611	OTUB1
6601	SMARCC2
24149	ZNF318
57567	ZNF319
3613	IMPA2
56262	LRRC8A
55144	LRRC8D
65018	PINK1
5757	PTMA
27089	UQCRQ
7453	WARS
23127	GLT25D2
29941	PKN3
84240	ZCCHC9
6645	SNTB2
6692	SPINT1
10984	KCNQ1OT1
6904	TBCD
5315	PKM2
2081	ERN1
760	CA2
11144	DMC1
5763	PTMS
23239	PHLPP1
58505	OSTC
400657	LOC400657
26519	TIMM10
23729	SHPK
196528	ARID2
283229	EFCAB4A
54941	RNF125
56963	RGMA
51014	TMED7
928	CD9
285704	RGMB
50999	TMED5
10153	CEBPZ
9973	CCS
80019	UBTD1
92181	UBTD2
30844	EHD4
115825	WDFY2
1051	CEBPB
64645	HIAT1
867	CBL
57404	CYP20A1
572	BAD
3670	ISL1
7184	HSP90B1
27246	RNF115
51074	APIP
55897	MESP1
51160	VPS28
875	CBS
6640	SNTA1
51334	PRR16
10687	PNMA2
23705	CADM1
54458	PRR13
10576	CCT2
84466	MEGF10
11112	HIBADH
1663	DDX11
960	CD44
80184	CEP290
445329	SULT1A4
55108	BSDC1
128240	APOA1BP
5883	RAD9A
10190	TXNDC9
3875	KRT18
167691	LCA5
51366	UBR5
81567	TXNDC5
274	BIN1
10904	BLCAP
79956	ERMP1
4001	LMNB1
9419	CRIPT
51495	PTPLAD1
4650	MYO9B
51299	NRN1
100	ADA
7083	TK1
79012	CAMKV
29901	SAC3D1
8675	STX16
3418	IDH2
26271	FBXO5
3417	IDH1
26273	FBXO3
8677	STX10
1396	CRIP1
819	CAMLG
7158	TP53BP1
154043	CNKSR3
54602	NDFIP2
80755	AARSD1
84154	RPF2
57556	SEMA6A
5442	POLRMT
22948	CCT5
155066	ATP6V0E2
10500	SEMA6C
965	CD58
8218	CLTCL1
5328	PLAU
57338	JPH3
55048	VPS37C
166	AES
11190	CEP250
9486	CHST10
55501	CHST12
166012	CHST13
51363	CHST15
64856	VWA1
51280	GOLM1
8812	CCNK
54619	CCNJ
51388	NIP7
892	CCNC
57561	ARRDC3
22880	MORC2
27106	ARRDC2
133	ADM
10505	SEMA4F
100127983	LOC100127983
27230	SERP1
4296	MAP3K11
199745	THAP8
26258	PLDN
51078	THAP4
10342	TFG
55745	MUDENG
113402	SFT2D1
23515	MORC3
55253	TYW1
178	AGL
26136	TES
5339	PLEC
55930	MYO5C
912	CD1D
22981	NINL
5727	PTCH1
2562	GABRB3
2309	FOXO3
150465	TTL
80128	TRIM46
167826	OLIG3
80263	TRIM45
79647	AKIRIN1
55122	AKIRIN2
26092	TOR1AIP1
90933	TRIM41
1471	CST3
4240	MFGE8
25840	METTL7A
10134	BCAP31
4591	TRIM37
2260	FGFR1
2264	FGFR4
284004	HEXDC
55362	TMEM63B
57559	STAMBPL1
51136	RNFT1
80150	ASRGL1
151188	ARL6IP6
51329	ARL6IP4
5034	P4HB
26000	TBC1D10B
64864	RFX7
2558	GABRA5
51133	KCTD3
205	AK4
57159	TRIM54
60559	SPCS3
9789	SPCS2
10016	PDCD6
79837	PIP4K2C
8396	PIP4K2B
23097	CDK19
5129	CDK18
3607	FOXK2
23511	NUP188
27250	PDCD4
8880	FUBP1
9993	DGCR2
57007	CXCR7
64777	RMND5B
51755	CDK12
5127	CDK16
9685	CLINT1
56675	NRIP3
5211	PFKL
84872	ZC3H10
5214	PFKP
64968	MRPS6
23231	SEL1L3
8204	NRIP1
7297	TYK2
55229	PANK4
780	DDR1
51449	PCYOX1
9267	CYTH1
2305	FOXM1
3371	TNC
57761	TRIB3
28951	TRIB2
7298	TYMS
6294	SAFB
4214	MAP3K1
6890	TAP1
5451	POU2F1
80149	ZC3H12A
55500	ETNK1
2067	ERCC1
85463	ZC3H12C
10628	TXNIP
9972	NUP153
4267	CD99
5900	RALGDS
5462	POU5F1B
26118	WSB1
26015	RPAP1
85360	SYDE1
55884	WSB2
90990	KIFC2
6553	SLC9A5
347733	TUBB2B
7280	TUBB2A
71	ACTG1
440270	GOLGA8B
2313	FLI1
80823	BHLHB9
27258	LSM3
5358	PLS3
5607	MAP2K5
6850	SYK
283248	RCOR2
92211	CDHR1
22882	ZHX2
54972	TMEM132A
401884	MGC57346
9552	SPAG7
6676	SPAG4
51399	TRAPPC4
388611	CD164L2
53918	PELO
9686	VGLL4
27095	TRAPPC3
219402	MTIF3
747	DAGLA
261734	NPHP4
26003	GORASP2
55660	PRPF40A
28964	GIT1
1856	DVL2
1857	DVL3
4953	ODC1
8433	UTF1
5605	MAP2K2
23155	CLCC1
8462	KLF11
7048	TGFBR2
96610	LOC96610
28999	KLF15
6201	RPS7
7317	UBA1
10054	UBA2
94121	SYTL4
7049	TGFBR3
6548	SLC9A1
56660	KCNK12
898	CCNE1
8847	DLEU2
118788	PIK3AP1
150094	SIK1
23387	SIK3
9562	MINPP1
57688	ZSWIM6
55006	TRMT61B
57643	ZSWIM5
23031	MAST3
375449	MAST4
8440	NCK2
22983	MAST1
595	CCND1
896	CCND3
158399	ZNF483
57522	SRGAP1
81618	ITM2C
9452	ITM2A
83716	CRISPLD2
7812	CSDE1
9125	RQCD1
6917	TCEA1
6470	SHMT1
255167	LOC255167
6472	SHMT2
56929	FEM1C
54065	FAM165B
9133	CCNB2
27430	MAT2B
64065	PERP
1759	DNM1
1785	DNM2
23446	SLC44A1
57153	SLC44A2
23214	XPO6
126969	SLC44A3
3156	HMGCR
4849	CNOT3
29883	CNOT7
7547	ZIC3
7546	ZIC2
57489	ODF2L
10857	PGRMC1
127845	GOLT1A
3898	LAD1
51026	GOLT1B
8289	ARID1A
147912	SIX5
57822	GRHL3
89	ACTN3
55502	HES6
51804	SIX4
1036	CDO1
4990	SIX6
5973	RENBP
84626	KRBA1
55589	BMP2K
2137	EXTL3
25819	CCRN4L
341	APOC1
2134	EXTL1
83667	SESN2
143686	SESN3
5427	POLE2
7008	TEF
11260	XPOT
6874	TAF4
2035	EPB41
2034	EPAS1
8745	ADAM23
30008	EFEMP2
1820	ARID3A
1384	CRAT
22941	SHANK2
729970	LOC729970
57804	POLD4
7249	TSC2
5425	POLD2
80336	PABPC1L
23039	XPO7
3074	HEXB
5190	PEX6
56475	RPRM
64222	TOR3A
23493	HEY2
388	RHOB
80279	CDK5RAP3
92815	HIST3H2A
51654	CDK5RAP1
3930	LBR
1024	CDK8
135112	NCOA7
1021	CDK6
4121	MAN1A1
3159	HMGA1
8202	NCOA3
23054	NCOA6
79157	MFSD11
4928	NUP98
25813	SAMM50
83464	APH1B
999	CDH1
1000	CDH2
1001	CDH3
1002	CDH4
1004	CDH6
63978	PRDM14
387914	SHISA2
152573	SHISA3
51246	SHISA5
56623	INPP5E
4957	ODF2
441250	TYW1B
9781	RNF144A
100302254	MIR1282
1305	COL13A1
2519	FUCA2
57134	MAN1C1
2517	FUCA1
157506	RDH10
1628	DBP
84263	HSDL2
55506	H2AFY2
26508	HEYL
112724	RDH13
5919	RARRES2
9260	PDLIM7
483	ATP1B3
482	ATP1B2
51510	CHMP5
9124	PDLIM1
9232	PTTG1
1903	S1PR3
1408	CRY2
55225	RAVER2
3638	INSIG1
51735	RAPGEF6
6829	SUPT5H
23061	TBC1D9B
57226	LYRM2
51585	PCF11
57530	CGN
6006	RHCE
8853	ASAP2
10644	IGF2BP2
1762	DMWD
22897	CEP164
156	ADRBK1
55616	ASAP3
28955	DEXI
10762	NUP50
375790	AGRN
53371	NUP54
727851	RGPD8
6009	RHEB
1428	CRYM
905	CCNT2
904	CCNT1
1152	CKB
8760	CDS2
10096	ACTR3
10097	ACTR2
64431	ACTR6
102	ADAM10
51082	POLR1D
1040	CDS1
56998	CTNNBIP1
8795	TNFRSF10B
9563	H6PD
8728	ADAM19
55119	PRPF38B
8751	ADAM15
5437	POLR2H
5435	POLR2F
153241	CEP120
5441	POLR2L
10314	LANCL1
2810	SFN
6418	SET
8878	SQSTM1
55915	LANCL2
9821	RB1CC1
5110	PCMT1
55687	TRMU
3609	ILF3
476	ATP1A1
28992	MACROD1
4076	CAPRIN1
65981	CAPRIN2
7082	TJP1
3608	ILF2
10138	YAF2
51660	BRP44L
25805	BAMBI
801	CALM1
9965	FGF19
386757	SLC6A10P
122416	ANKRD9
1381	CRABP1
1382	CRABP2
2256	FGF11
2257	FGF12
3231	HOXD1
793	CALB1
794	CALB2
64786	TBC1D15
7074	TIAM1
152006	RNF38
51071	DERA
4015	LOX
192683	SCAMP5
26011	ODZ4
4646	MYO6
170384	FUT11
7398	USP1
11097	NUPL2
9569	GTF2IRD1
8615	USO1
11237	RNF24
2531	KDSR
6636	SNRPF
55892	MYNN
9559	VPS26A
64327	LMBR1
50484	RRM2B
6714	SRC
57380	MRS2
130589	GALM
26994	RNF11
9203	ZMYM3
10970	CKAP4
9205	ZMYM5
3212	HOXB2
3217	HOXB7
22927	HABP4
2987	GUK1
7982	ST7
728294	D2HGDH
11166	SOX21
84365	MKI67IP
147991	DPY19L3
51450	PRRX2
23333	DPY19L1
393	ARHGAP4
9689	BZW1
157922	CAMSAP1
23779	ARHGAP8
1958	EGR1
9580	SOX13
10536	LEPREL2
6664	SOX11
6666	SOX12
8483	CILP
51056	LAP3
501	ALDH7A1
55214	LEPREL1
6683	SPAST
5534	PPP3R1
167127	UGT3A2
51022	GLRX2
55728	N4BP2
3988	LIPA
56970	ATXN7L3
127002	ATXN7L2
6651	SON
414919	C8orf82
6671	SP4
221833	SP8
1398	CRK
55346	TCP11L1
154807	VKORC1L1
116444	GRIN3B
6453	ITSN1
9477	MED20
284339	TMEM145
9636	ISG15
55689	YEATS2
51719	CAB39
6457	SH3GL3
64940	STAG3L4
6239	RREB1
10630	PDPN
4838	NODAL
5293	PIK3CD
27324	TOX3
10162	LPCAT3
254531	LPCAT4
23505	TMEM131
57648	KIAA1522
80194	TMEM134
84650	EBPL
5597	MAPK6
51586	MED15
6263	RYR3
5601	MAPK9
[truncated: 619 more rows]
