# Supplementary material for: SNF5 Is an Essential Executor of Epigenetic Regulation during Differentiation
Source: PLoS Genet. 2013 Apr 25;9(4):e1003459. doi: 10.1371/journal.pgen.1003459 (PMC3636213; doi:10.1371/journal.pgen.1003459)
Supplement: Table S2 — The GO analysis of SNF5 and OCT4 targets. (XLSX) [file pgen.1003459.s008.xlsx]

## Sheet: SNF5 only GO
Rank	GO annotation	GO size	Overlapped gene number with GO term	p-value
1	GO:0009887 organ morphogenesis	317	71	1.896e-07
2	GO:0008134 transcription factor binding	482	94	1.9152e-06
3	GO:0003712 transcription cofactor activity	345	72	2.5695e-06
4	GO:0044262 cellular carbohydrate metabolic process	371	75	5.4574e-06
5	GO:0016051 carbohydrate biosynthetic process	111	30	1.5927e-05
6	GO:0006066 alcohol metabolic process	424	80	3.716e-05
7	GO:0009790 embryonic development	180	41	4.6038e-05
8	GO:0005996 monosaccharide metabolic process	212	46	5.9007e-05
9	GO:0001701 in utero embryonic development	113	29	6.1919e-05
10	GO:0016568 chromatin modification	295	59	7.2217e-05
11	GO:0043009 chordate embryonic development	114	29	7.3533e-05
12	GO:0031970 organelle envelope lumen	34	13	9.4901e-05
13	GO:0042493 response to drug	198	43	9.8979e-05
14	GO:0019318 hexose metabolic process	180	40	0.00010085
15	GO:0007507 heart development	133	32	0.00010196
16	GO:0009792 embryonic development ending in birth or egg hatching	117	29	0.00012104
17	GO:0031974 membrane-enclosed lumen	188	41	0.00012887
18	GO:0015923 mannosidase activity	15	8	0.0001371
19	GO:0043620 regulation of transcription in response to stress	6	5	0.00014255
20	GO:0016791 phosphatase activity	251	51	0.00014363
21	GO:0006470 protein amino acid dephosphorylation	131	31	0.00017933
22	GO:0051789 response to protein stimulus	103	26	0.00019412
23	GO:0016044 cellular membrane organization	345	65	0.00019971
24	GO:0003713 transcription coactivator activity	204	43	0.00020013
25	GO:0061024 membrane organization	346	65	0.00021733
26	GO:0000287 magnesium ion binding	157	35	0.00024902
27	GO:0031965 nuclear membrane	116	28	0.00025382
28	GO:0016311 dephosphorylation	152	34	0.00028339
29	GO:0000785 chromatin	135	31	0.00031731
30	GO:0004721 phosphoprotein phosphatase activity	165	36	0.000319
31	GO:0006366 transcription from RNA polymerase II promoter	184	39	0.00034366
32	GO:0009308 amine metabolic process	399	72	0.00035802
33	GO:0000139 Golgi membrane	421	75	0.00040553
34	GO:0031519 PcG protein complex	17	8	0.00041354
35	GO:0006519 cellular amino acid and derivative metabolic process	354	65	0.00041763
36	GO:0055010 ventricular cardiac muscle tissue morphogenesis	21	9	0.00042444
37	GO:0001702 gastrulation with mouth forming second	21	9	0.00042444
38	GO:0008092 cytoskeletal protein binding	498	86	0.00045334
39	GO:0051276 chromosome organization	498	86	0.00045334
40	GO:0003714 transcription corepressor activity	138	31	0.00047585
41	GO:0051128 regulation of cellular component organization	472	82	0.00050361
42	GO:0006979 response to oxidative stress	169	36	0.00051555
43	GO:0006325 chromatin organization	398	71	0.00054816
44	GO:0005819 spindle	87	22	0.00056926
45	GO:0043407 negative regulation of MAP kinase activity	40	13	0.00061004
46	GO:0000271 polysaccharide biosynthetic process	45	14	0.00062685
47	GO:0046332 SMAD binding	45	14	0.00062685
48	GO:0033673 negative regulation of kinase activity	99	24	0.00063539
49	GO:0005637 nuclear inner membrane	22	9	0.00064122
50	GO:0006024 glycosaminoglycan biosynthetic process	22	9	0.00064122
51	GO:0006469 negative regulation of protein kinase activity	94	23	0.00071092
52	GO:0019904 protein domain specific binding	335	61	0.00076812
53	GO:0035467 negative regulation of signaling pathway	204	41	0.00077045
54	GO:0032886 regulation of microtubule-based process	41	13	0.00079499
55	GO:0009262 deoxyribonucleotide metabolic process	27	10	0.00081837
56	GO:0048185 activin binding	11	6	0.00085813
57	GO:0010608 posttranscriptional regulation of gene expression	206	41	0.00094167
58	GO:0032020 ISG15-protein conjugation	5	4	0.00098324
59	GO:0043618 regulation of transcription from RNA polymerase II promoter in response to stress	5	4	0.00098324
60	GO:0004725 protein tyrosine phosphatase activity	102	24	0.00099995

## Sheet: Both GO
Rank	GO annotation	GO size	Overlapped gene number with GO term	p-value
1	GO:0016481 negative regulation of transcription	460	24	3.2184e-06
2	GO:0032268 regulation of cellular protein metabolic process	498	24	1.2242e-05
3	GO:0045892 negative regulation of transcription, DNA-dependent	358	19	2.7426e-05
4	GO:0045893 positive regulation of transcription, DNA-dependent	461	22	3.2907e-05
5	GO:0051253 negative regulation of RNA metabolic process	364	19	3.4412e-05
6	GO:0048646 anatomical structure formation involved in morphogenesis	273	16	3.6486e-05
7	GO:0051254 positive regulation of RNA metabolic process	466	22	3.8688e-05
8	GO:0007389 pattern specification process	249	15	4.6643e-05
9	GO:0003697 single-stranded DNA binding	54	7	4.8344e-05
10	GO:0045595 regulation of cell differentiation	477	22	5.4725e-05
11	GO:0051052 regulation of DNA metabolic process	120	10	6.1325e-05
12	GO:0045944 positive regulation of transcription from RNA polymerase II promoter	351	18	6.9387e-05
13	GO:0043549 regulation of kinase activity	362	18	0.00010264
14	GO:0001707 mesoderm formation	27	5	0.00010547
15	GO:0006928 cellular component movement	439	20	0.00014067
16	GO:0061097 regulation of protein tyrosine kinase activity	16	4	0.00015646
17	GO:0007176 regulation of epidermal growth factor receptor activity	16	4	0.00015646
18	GO:0051338 regulation of transferase activity	377	18	0.00017026
19	GO:0016564 transcription repressor activity	312	16	0.00017463
20	GO:0045859 regulation of protein kinase activity	348	17	0.0001966
21	GO:0001889 liver development	48	6	0.0002078
22	GO:0001704 formation of primary germ layer	32	5	0.00024446
23	GO:0045765 regulation of angiogenesis	70	7	0.00025616
24	GO:0010469 regulation of receptor activity	19	4	0.00031933
25	GO:0035279 mRNA cleavage involved in gene silencing by miRNA	2	2	0.00032135
26	GO:0010621 negative regulation of transcription by transcription factor localization	2	2	0.00032135
27	GO:0019897 extrinsic to plasma membrane	52	6	0.00032463
28	GO:0022603 regulation of anatomical structure morphogenesis	234	13	0.0003279
29	GO:0032269 negative regulation of cellular protein metabolic process	178	11	0.00038273
30	GO:0055021 regulation of cardiac muscle tissue growth	9	3	0.00044443
31	GO:0060043 regulation of cardiac muscle cell proliferation	9	3	0.00044443
32	GO:0055024 regulation of cardiac muscle tissue development	9	3	0.00044443
33	GO:0043566 structure-specific DNA binding	128	9	0.0005091
34	GO:0051248 negative regulation of protein metabolic process	185	11	0.00053021
35	GO:0045785 positive regulation of cell adhesion	57	6	0.00053683
36	GO:0051174 regulation of phosphorus metabolic process	488	20	0.00055299
37	GO:0019220 regulation of phosphate metabolic process	488	20	0.00055299
38	GO:0051094 positive regulation of developmental process	280	14	0.00056551
39	GO:0006878 cellular copper ion homeostasis	10	3	0.00062647
40	GO:0060420 regulation of heart growth	10	3	0.00062647
41	GO:0042058 regulation of epidermal growth factor receptor signaling pathway	23	4	0.00068938
42	GO:0045597 positive regulation of cell differentiation	222	12	0.00070324
43	GO:0006974 response to DNA damage stimulus	354	16	0.00070328
44	GO:0048729 tissue morphogenesis	134	9	0.0007096
45	GO:0000785 chromatin	135	9	0.00074855
46	GO:0009719 response to endogenous stimulus	393	17	0.00078875
47	GO:0019903 protein phosphatase binding	41	5	0.00079731
48	GO:0042325 regulation of phosphorylation	468	19	0.00084653
49	GO:0006379 mRNA cleavage	11	3	0.00084998
50	GO:0055070 copper ion homeostasis	11	3	0.00084998
51	GO:0008201 heparin binding	111	8	0.00088039
52	GO:0042493 response to drug	198	11	0.00093038
53	GO:0051208 sequestering of calcium ion	3	2	0.00095258
54	GO:0040007 growth	169	10	0.00097679

## Sheet: OCT4 only GO
Rank	GO annotation	GO size	Overlapped gene number with GO term	p-value
1	GO:0008380 RNA splicing	274	43	8.9793e-12
2	GO:0006397 mRNA processing	300	43	1.6415e-10
3	GO:0016071 mRNA metabolic process	364	46	2.5436e-09
4	GO:0005876 spindle microtubule	29	11	5.0131e-08
5	GO:0043086 negative regulation of catalytic activity	280	36	8.9614e-08
6	GO:0043161 proteasomal ubiquitin-dependent protein catabolic process	103	20	9.2575e-08
7	GO:0010498 proteasomal protein catabolic process	103	20	9.2575e-08
8	GO:0044092 negative regulation of molecular function	340	40	1.9924e-07
9	GO:0005654 nucleoplasm	451	48	2.6589e-07
10	GO:0005681 spliceosomal complex	133	22	4.115e-07
11	GO:0005840 ribosome	193	27	6.87e-07
12	GO:0007049 cell cycle	470	47	2.0803e-06
13	GO:0019941 modification-dependent protein catabolic process	233	29	3.0686e-06
14	GO:0043632 modification-dependent macromolecule catabolic process	233	29	3.0686e-06
15	GO:0016564 transcription repressor activity	312	35	3.4277e-06
16	GO:0051603 proteolysis involved in cellular protein catabolic process	262	31	4.126e-06
17	GO:0051438 regulation of ubiquitin-protein ligase activity	78	15	4.2044e-06
18	GO:0006511 ubiquitin-dependent protein catabolic process	227	28	5.3849e-06
19	GO:0051340 regulation of ligase activity	81	15	6.8452e-06
20	GO:0003735 structural constituent of ribosome	158	22	7.8432e-06
21	GO:0031145 anaphase-promoting complex-dependent proteasomal ubiquitin-dependent protein catabolic process	63	13	8.137e-06
22	GO:0051253 negative regulation of RNA metabolic process	364	37	1.7511e-05
23	GO:0022403 cell cycle phase	310	33	1.9408e-05
24	GO:0008134 transcription factor binding	482	45	1.9967e-05
25	GO:0030111 regulation of Wnt receptor signaling pathway	59	12	2.109e-05
26	GO:0010369 chromocenter	5	4	2.6295e-05
27	GO:0000118 histone deacetylase complex	44	10	3.729e-05
28	GO:0032269 negative regulation of cellular protein metabolic process	178	22	5.1725e-05
29	GO:0045892 negative regulation of transcription, DNA-dependent	358	35	6.5402e-05
30	GO:0051444 negative regulation of ubiquitin-protein ligase activity	66	12	6.7915e-05
31	GO:0051352 negative regulation of ligase activity	66	12	6.7915e-05
32	GO:0051439 regulation of ubiquitin-protein ligase activity involved in mitotic cell cycle	68	12	9.1918e-05
33	GO:0051248 negative regulation of protein metabolic process	185	22	9.2566e-05
34	GO:0004926 non-G-protein coupled 7TM receptor activity	11	5	9.5382e-05
35	GO:0016887 ATPase activity	336	33	9.5958e-05
36	GO:0034381 lipoprotein particle clearance	17	6	9.9159e-05
37	GO:0006412 translation	212	24	9.9231e-05
38	GO:0006414 translational elongation	101	15	0.00010151
39	GO:0016585 chromatin remodeling complex	80	13	0.00011451
40	GO:0016563 transcription activator activity	398	37	0.00011683
41	GO:0044265 cellular macromolecule catabolic process	369	35	0.00011963
42	GO:0031396 regulation of protein ubiquitination	103	15	0.00012732
43	GO:0003712 transcription cofactor activity	345	33	0.00015833
44	GO:0051436 negative regulation of ubiquitin-protein ligase activity involved in mitotic cell cycle	62	11	0.00017028
45	GO:0000375 RNA splicing, via transesterification reactions	62	11	0.00017028
46	GO:0034621 cellular macromolecular complex subunit organization	332	32	0.00017222
47	GO:0051276 chromosome organization	498	43	0.00018053
48	GO:0031397 negative regulation of protein ubiquitination	74	12	0.00021224
49	GO:0003724 RNA helicase activity	27	7	0.00023125
50	GO:0019208 phosphatase regulator activity	54	10	0.00023195
51	GO:0033279 ribosomal subunit	121	16	0.00024291
52	GO:0034622 cellular macromolecular complex assembly	295	29	0.00024508
53	GO:0016481 negative regulation of transcription	460	40	0.00025959
54	GO:0044445 cytosolic part	147	18	0.00027169
55	GO:0000785 chromatin	135	17	0.00028496
56	GO:0016055 Wnt receptor signaling pathway	124	16	0.00032238
57	GO:0003714 transcription corepressor activity	138	17	0.00037036
58	GO:0051443 positive regulation of ubiquitin-protein ligase activity	68	11	0.00039433
59	GO:0044427 chromosomal part	393	35	0.0003981
60	GO:0009057 macromolecule catabolic process	440	38	0.0004188
61	GO:0000280 nuclear division	192	21	0.00042199
62	GO:0007067 mitosis	192	21	0.00042199
63	GO:0000377 RNA splicing, via transesterification reactions with bulged adenosine as nucleophile	49	9	0.00050425
64	GO:0000398 nuclear mRNA splicing, via spliceosome	49	9	0.00050425
65	GO:0051348 negative regulation of transferase activity	105	14	0.00053486
66	GO:0007050 cell cycle arrest	105	14	0.00053486
67	GO:0008026 ATP-dependent helicase activity	105	14	0.00053486
68	GO:0070035 purine NTP-dependent helicase activity	105	14	0.00053486
69	GO:0006974 response to DNA damage stimulus	354	32	0.00053781
70	GO:0006352 transcription initiation	82	12	0.00056234
71	GO:0031400 negative regulation of protein modification process	118	15	0.00057554
72	GO:0051351 positive regulation of ligase activity	71	11	0.00057723
73	GO:0004386 helicase activity	144	17	0.00060918
74	GO:0019888 protein phosphatase regulator activity	51	9	0.00068482
75	GO:0000151 ubiquitin ligase complex	108	14	0.0007126
76	GO:0048285 organelle fission	200	21	0.00072464
77	GO:0042623 ATPase activity, coupled	271	26	0.00072483
78	GO:0032582 negative regulation of gene-specific transcription	62	10	0.0007348
79	GO:0003682 chromatin binding	147	17	0.00077157
80	GO:0006461 protein complex assembly	471	39	0.00080004
81	GO:0042813 Wnt receptor activity	10	4	0.00090805
82	GO:0000790 nuclear chromatin	43	8	0.00093984
83	GO:0006886 intracellular protein transport	351	31	0.00095658
84	GO:0008565 protein transporter activity	87	12	0.0009654
85	GO:0006325 chromatin organization	398	34	0.00099527
