# Supplementary material for: SNF5 Is an Essential Executor of Epigenetic Regulation during Differentiation
Source: PLoS Genet. 2013 Apr 25;9(4):e1003459. doi: 10.1371/journal.pgen.1003459 (PMC3636213; doi:10.1371/journal.pgen.1003459)
Supplement: Table S3 — The GO analysis and gene list upon RA treatment. (XLSX) [file pgen.1003459.s009.xlsx]

## Sheet: RA-down
genes	fold change
HOXA5	-1183.17
H19	-933.442
HOXB5	-356.262
CYP26A1	-181.828
LOC649456	-211.993
DHRS3	-254.369
CRABP2	-149.44
SOST	-63.7528
HOXB8	-343.82
SKAP2	-62.5174
TDRG1	-123.223
HS.572444	-52.2593
GPR177	-43.1999
LOC645146	-74.4564
HOXB2	-198.915
CHN2	-47.1379
HS.19193	-99.0178
HOXD1	-111.36
NELL1	-30.048
HOXA2	-27.3082
C10ORF10	-31.4831
RHOU	-41.3258
SLC6A12	-34.227
MEIS2	-44.024
RBP1	-38.168
DLX5	-26.6663
CYP26B1	-38.1623
PAM	-33.2959
ANXA1	-43.9381
ODZ4	-31.7662
C1ORF24	-21.4005
GPC3	-76.9226
FAM129A	-14.5835
ATP6V1B1	-36.5625
CPE	-34.6256
HOXB4	-16.0895
SLC7A5	-27.877
GDF15	-43.6492
STARD10	-42.1226
CXCR7	-20.6282
GPR56	-18.9553
EPB41L3	-19.4497
CYP27A1	-15.0534
MEOX1	-16.5197
COLEC12	-14.008
SGCG	-9.87377
REC8	-11.5281
TAGLN	-12.6524
FTL	-14.0225
ZADH2	-13.5181
NPPB	-12.0621
COL22A1	-14.4892
SLC6A9	-11.9679
LAMP3	-10.459
IGFBP5	-13.1582
LOC401847	-19.4691
MMP11	-28.0833
NR2F1	-29.2127
KCNMA1	-16.4658
PLEKHG3	-19.3596
C1ORF158	-10.7812
GYPC	-8.58402
TPD52L1	-10.7623
KIF1A	-10.6847
TTC3	-41.6901
HERPUD1	-11.0472
TRIB3	-15.5276
PLEKHA6	-11.0565
HOXB7	-9.04083
MGC16121	-26.0965
SLC2A1	-12.2078
RCAN1	-8.8355
PIGM	-9.24365
CLDN1	-13.9081
PLXNA2	-8.15468
TSHZ1	-14.0668
CCDC92	-18.3447
ATF3	-6.79658
KIFAP3	-11.8914
DDIT3	-14.518
LOC404266	-8.06828
TMEM178	-8.40414
C20ORF103	-7.25577
LIMCH1	-12.5222
CYFIP2	-8.39554
DAB2	-7.58729
C17ORF91	-8.46281
OKL38	-9.83612
MEIS1	-7.40828
WDR86	-9.42227
COL5A2	-9.56485
CRABP1	-8.85059
KLF2	-9.74316
APOBEC3G	-7.6699
LAPTM5	-8.95682
WARS	-6.8258
CCPG1	-6.637
MAL	-7.26641
LMBRD1	-7.13949
ZNF503	-18.2707
KIT	-7.07198
LOC392437	-17.6821
SMAD6	-10.1454
BHLHB2	-9.05537
MAFB	-13.6011
LOC648815	-8.33135
LOC649088	-10.1943
RBM20	-7.33628
AFF3	-7.85831
PPARG	-5.85012
UNC13C	-7.47537
LOC644242	-10.9268
RARA	-7.12729
LOC729978	-6.65527
SCARA5	-6.89889
EVI1	-8.31238
CADM1	-7.69509
CYP1A1	-7.16722
P4HA2	-5.39542
TSPYL2	-5.54371
RARB	-5.8036
RAB32	-5.40103
GPX3	-14.0413
WDR19	-6.2942
LOC647176	-9.57357
ID2	-7.59326
MAP7	-5.52721
PAMR1	-6.44695
RRAGC	-5.18034
HOXB3	-6.5632
IGFBP6	-10.1691
C4ORF34	-6.12754
DAZAP2	-6.63214
ZFHX3	-13.4293
INHBE	-8.2743
PALLD	-6.45215
LOC642691	-7.12024
CTSA	-6.81795
MKNK2	-6.70543
CLIP3	-9.86864
HS.91389	-9.42466
ZMIZ1	-11.4254
TMEM166	-6.8343
SDK2	-6.70352
LEPREL1	-6.51693
DNAJB9	-6.30268
DSCR6	-7.17958
BMF	-5.10096
DUSP9	-9.3744
INPP1	-5.10537
HSPB8	-7.88402
HS.549989	-10.2224
COX19	-11.9221
UBE2J1	-5.51127
TMEM47	-6.99088
ECHDC2	-5.64427
BEX2	-6.26197
HS.444329	-13.5275
OAF	-5.26694
SEPP1	-7.7287
TPP1	-8.27613
GFPT1	-6.80491
LOC728809	-6.93787
B2M	-5.25019
GBP2	-5.33432
SNCAIP	-6.70883
FLJ44124	-5.90961
FTHL8	-13.8587
GNS	-6.95984
SLC3A2	-5.9698
MSX1	-8.59748
NENF	-19.8536
LAMP2	-5.20907
FLRT3	-5.96695
MT1F	-6.12645
SLC1A4	-5.19124
HAND1	-10.8179
SPATS2L	-7.46542
LARP6	-6.2963
RAB38	-7.95535
PDLIM1	-5.42801
ATP9A	-5.83464
SQSTM1	-8.2684
ZDHHC23	-7.68152
EBF1	-4.62289
COMMD3	-6.87134
CNR1	-4.59513
NDRG1	-5.58587
SLC35D2	-4.63348
CUX2	-4.83819
CA4	-7.23362
HS.552826	-5.3578
IL13RA2	-5.17365
HMOX1	-6.04757
DUSP6	-5.38116
MAN1A1	-6.84528
SPON1	-5.46939
RASSF4	-4.79754
PATE2	-6.4565
NFIL3	-6.27436
ALOX5AP	-5.75187
COL5A1	-8.94507
ARHGEF6	-4.94595
ISL1	-5.75024
FAM116B	-4.69154
FLJ10916	-5.37891
KRT80	-4.7297
TMEM170B	-7.32534
RARRES2	-9.10673
ATF5	-15.525
SEC11C	-6.42952
HOXD3	-3.95891
FAM110B	-6.02784
FAM46A	-5.05694
PKNOX2	-4.89453
GDF10	-7.35622
LOC100190938	-4.36318
LOC650144	-9.03009
LOC647138	-6.00381
HRK	-7.64869
FTHL12	-11.5084
PABPC1L	-8.52396
TNFRSF10B	-3.83411
LOC285016	-5.14586
ANKRD33	-5.3557
NUCB2	-7.28967
TP53INP1	-5.50651
HS.575038	-4.87876
S100A11	-4.37271
ALPK2	-4.98396
RHBDF1	-6.83194
TNFRSF12A	-4.69414
LOC729009	-12.6005
SNTB1	-4.81531
FAT3	-4.26889
FOXC1	-20.357
IGFN1	-5.85785
PRSS23	-4.77821
FTHL11	-8.49949
EPDR1	-5.74903
MAL2	-5.13055
HS.202577	-4.48891
LIPG	-4.68054
PDZRN3	-4.11565
SCARB2	-4.21474
TOB1	-5.00652
FYTTD1	-3.99649
LOC730278	-6.48789
PRKD1	-4.58947
FAM150B	-4.1475
CD6	-4.42785
FTHL2	-5.2252
PPP1R15A	-5.99876
IRX3	-13.1796
USP49	-6.12295
ST6GALNAC2	-4.20285
MAP1B	-3.68318
GPR162	-4.61225
SEL1L3	-6.50944
DACH1	-4.75229
HOXA4	-3.88224
BRI3	-5.67447
HEG1	-6.85133
SH3RF2	-5.46879
ABHD7	-4.50372
QTRTD1	-4.14521
DDIT4	-6.58199
ANXA3	-5.14256
LEPROT	-3.84564
CPNE8	-4.0378
C1ORF63	-4.8088
CLDN11	-6.13502
COL7A1	-5.30498
PGM3	-5.08292
UPLP	-4.85231
SMARCA2	-4.16199
HS.348844	-4.11166
TCEA3	-4.55361
LOC613037	-3.73041
RAB22A	-4.48509
COL9A2	-4.7523
SC5DL	-10.3177
NR2F2	-4.58044
STOX2	-5.61639
KIAA0913	-3.96901
MXRA7	-3.85129
HS.445239	-5.7969
POLR3GL	-4.56515
LRRC37B2	-4.91036
HS.553301	-5.09913
DUSP3	-5.28802
KIAA1370	-4.54078
GFRA3	-4.43353
GADD45A	-5.52869
METRN	-8.03536
TGFBR3	-5.1864
BLZF1	-4.291
FAM89A	-3.73873
RRAGB	-3.43815
GOLGA8B	-6.39154
CXCL14	-4.20088
SULT1A1	-3.95461
LOC388814	-4.10844
PLEKHG1	-4.31706
SFRS5	-4.46893
HS.388347	-5.05563
HS.473191	-4.40473
CAP2	-5.18988
GATS	-3.77907
RPS6KA2	-3.68031
JUN	-5.17833
MBNL2	-4.42062
ABCA3	-4.36574
MOCOS	-4.30312
LOC100132439	-5.02216
CTHRC1	-5.61234
TMEM90B	-3.59228
CHST15	-4.41454
TMEM106C	-6.63894
RAB3IL1	-4.10209
TNFRSF19	-4.04925
NMU	-6.65655
CYP1B1	-5.56604
LOC100134159	-5.81349
RHOB	-5.03026
TEX2	-4.02211
CTSD	-5.95534
BCL6	-5.09478
LOC285741	-4.04552
DHX32	-5.90619
OPTN	-5.748
C7ORF54	-3.46934
SPOP	-3.67317
RAGE	-6.24096
LOC100133840	-4.41821
IGFBP2	-9.74771
BMP7	-7.38406
C7ORF41	-3.8022
UBE2D4	-3.79167
CBLB	-4.42453
TSHZ3	-4.19666
ZNF436	-3.73684
C10ORF58	-3.42744
ALPP	-4.41524
NKD2	-5.87252
LOC100128084	-4.06153
CCDC136	-3.98225
SYNJ2	-4.31276
KCNJ12	-3.88421
CBX4	-4.66279
SLC22A5	-3.36908
ADARB1	-3.249
COPA	-3.27304
PTTG1IP	-3.59999
LOC100130886	-3.25745
SORCS1	-3.30488
TSHZ2	-4.0781
ZBTB20	-4.33072
MXD1	-3.8371
LOC90586	-5.2294
LOC643431	-3.44163
FTHL3	-9.47313
ACTA1	-3.20044
WIPI1	-4.04353
SLIT2	-3.74953
C2ORF69	-3.69596
SERPINA3	-3.46096
LOC100190986	-4.55927
MPP1	-3.81096
GPR37	-6.29583
PRDM4	-5.13092
LOC644743	-3.67993
SLC39A4	-3.83809
ZNF738	-4.24301
MATN2	-4.04773
BAPX1	-4.94299
C9ORF127	-4.20958
FAM120B	-3.15355
LOC653450	-3.21824
LARGE	-3.46538
C21ORF55	-4.07952
LOC645452	-4.43127
KCNJ4	-4.43954
RAB11FIP5	-4.17414
ATP2B4	-3.01379
RAI1	-3.43845
EMP3	-6.22848
PIRT	-3.22652
ABCB4	-4.67506
TSC22D3	-2.96391
HIPK2	-5.54776
LOC100132247	-3.00195
MSRA	-3.24995
MIAT	-3.7279
HS.306410	-4.50175
MDK	-3.12547
CTGF	-3.02066
SEC61A1	-5.06347
FNDC5	-4.46536
NCRNA00085	-3.22061
SETBP1	-4.85438
CACNA1H	-3.83536
PIK3IP1	-3.52852
TAC1	-3.02315
CUEDC1	-5.90829
RIMS3	-3.63035
ZNF786	-4.00969
ATP6V0A1	-4.39486
CRTC3	-3.81128
HS.371609	-3.43344
CREB3L2	-3.24904
PHYH	-2.96346
PRPSAP1	-4.52073
IFNGR1	-3.6106
KBTBD9	-3.41254
GHITM	-3.89094
ZDHHC11	-3.47931
HABP4	-3.64594
C14ORF79	-3.08221
LOC440353	-3.95174
SYT11	-4.05015
TMEM175	-4.87243
LOC390530	-4.70005
BMI1	-3.99199
PRNP	-3.602
IFNAR1	-4.92005
GAB2	-3.09239
AGPAT9	-3.44639
NPEPL1	-4.33167
LILRB3	-3.62983
CREG1	-4.04192
SLC38A6	-3.16172
HOXD4	-3.95941
STC2	-4.12773
GPC6	-3.91889
GOLT1A	-3.0365
ARHGAP28	-3.14089
LOC643031	-6.20033
MAN2B2	-5.18192
NEO1	-2.91758
STAG3L3	-3.44125
LOC400721	-3.8029
PANX2	-4.76732
TBX3	-3.636
LOC100132585	-4.31757
NLRP8	-6.00411
LOC346887	-3.74247
UCHL1	-6.06307
CCDC93	-4.24372
CLDN2	-3.22773
LOC23117	-2.84337
CDKN1A	-3.84304
CTDSP2	-4.21502
CLGN	-3.25378
LOC100128505	-3.70781
SPP1	-3.3636
ANTXR2	-5.76698
PSAP	-4.84007
DUXAP3	-4.54852
STAG3L2	-3.20859
PIGH	-3.49912
SLC16A12	-3.77234
LOC100130168	-3.80876
KCNQ1OT1	-3.32404
ZNF486	-4.55863
FRMD4A	-3.09394
LOC100130055	-3.18913
JUND	-3.81234
ZC3H12B	-3.30755
ARMCX4	-3.0706
MFSD1	-4.37966
UNC5B	-3.15198
KLHL22	-5.16929
FAM21D	-4.38703
LOC284757	-3.26477
HS.355933	-3.38362
TMEM9	-2.78468
SYNM	-4.12594
POPDC3	-4.12528
TSPAN3	-2.73282
LOC645166	-2.89352
DENND5B	-3.39498
ICA1	-2.80264
FEZF2	-3.76798
NCOA6	-3.68873
CALCOCO2	-2.99579
MAP1A	-3.96579
C19ORF10	-4.42237
LHFPL2	-3.71025
EVI5	-2.97742
BTG2	-3.71047
JAK1	-5.23703
MAP2	-2.75754
EFNB2	-3.80361
NRIP1	-6.07331
PPP1R13B	-3.02667
HS.570988	-5.20706
DLGAP2	-3.55844
MT1E	-3.61604
C22ORF32	-3.28984
MGC42630	-2.86201
NCAM1	-3.53942
MEF2C	-2.84071
TRO	-2.87842
CDH23	-2.76599
THBS3	-3.84386
PCYOX1	-2.64732
PVRL3	-2.88021
CYBRD1	-2.67991
FLJ35220	-3.03335
PEA15	-3.28639
CCDC130	-3.31046
C5ORF21	-3.19615
MT2A	-5.00593
LOC728888	-3.1571
LOC100133233	-3.87834
LOC732445	-3.13083
CD99L2	-2.68878
HLA-B	-3.70548
CCRK	-2.75284
FOXJ2	-3.81209
NUPR1	-4.12757
C4ORF18	-3.5998
C10ORF11	-2.80933
NMNAT2	-3.06165
DUSP18	-2.84668
SLC30A1	-2.78396
C8ORF37	-3.51549
TMEM206	-4.10445
HEBP2	-4.10122
TMEM132A	-3.6003
PLA2G4B	-3.87466
NINL	-5.21068
METTL11B	-3.74437
LOC644250	-4.49703
SIDT2	-3.72549
FKBP14	-3.24067
RCN1	-3.4608
ARHGEF2	-2.9403
HS.383921	-3.31491
LOC654096	-3.57545
LOC100131139	-2.8842
FAM43A	-4.52617
FAM115A	-3.13381
OCIAD1	-2.99318
CCDC84	-2.81831
GPSM1	-4.1771
ZDHHC15	-3.27487
IFI6	-2.9654
SMCR5	-3.27462
TFCP2L1	-5.30927
TRAM1	-3.80844
DPY19L1	-3.18923
RNF103	-3.54993
GOLGA3	-2.86785
B3GALTL	-3.9682
TYK2	-3.70326
PEX11B	-2.98673
TMEM59	-3.4036
MAGT1	-4.50737
MXD4	-3.57221
STAMBPL1	-3.02967
LHX1	-2.71338
IQCK	-2.70329
PTPDC1	-3.35009
AKR1C2	-3.99966
CHURC1	-2.92221
SRGAP3	-2.77067
NRCAM	-3.27913
MIB2	-3.61697
TPM1	-2.68534
LOC285943	-3.15558
GRN	-3.34613
RIOK3	-3.0167
DISP1	-2.89177
AKAP12	-2.76934
VLDLR	-3.71942
KLHL24	-5.38499
LOC100134868	-3.088
MFGE8	-4.23884
CES1	-2.75072
TEX264	-3.1336
CD2BP2	-2.74028
TXNIP	-3.41922
LOC653158	-2.86764
LOC100128098	-3.01972
LOC283953	-3.33665
FAM175A	-4.20553
LEP	-4.3317
CLCN7	-5.51945
CDC2L6	-3.19771
BAALC	-3.15635
HSPB1	-3.765
C14ORF45	-2.67677
LILRB1	-4.38087
LOC88523	-3.42426
LOC158318	-2.89126
CAPRIN2	-3.02331
PFN2	-3.57907
CAT	-2.78416
LOC401098	-3.71692
SSBP2	-3.35898
ARL2BP	-3.05189
LRRN2	-2.56546
BRP44L	-2.82059
ARL1	-2.6632
SLC2A10	-2.67153
LAMB2	-2.76327
DCLK2	-2.83126
SERTAD2	-3.50755
GLTP	-3.53429
SPSB4	-3.25524
LOC653344	-3.09575
EIF2AK4	-2.94572
RSPH3	-3.02843
SDSL	-3.1502
TDRD7	-2.80224
LOC642567	-3.38769
ZNF362	-3.08761
NME5	-3.07544
EVI5L	-3.58879
MPPED2	-2.87673
EFR3A	-3.68635
ATF6	-3.56439
VEGFB	-2.9621
HS.400256	-3.57894
CKAP4	-2.73674
RCOR3	-3.49746
SNAPC3	-2.44169
ZCCHC24	-2.87692
RPS23	-2.95435
BBS2	-3.07918
VPS8	-2.81756
CDKN1C	-5.00625
FLJ10996	-2.97369
NNT	-2.94801
ELF4	-2.66253
BCDIN3D	-2.85236
GOLGB1	-3.89186
C1ORF54	-3.02727
VPS24	-2.86752
LOC100133312	-2.80714
ARID5B	-3.97596
RICH2	-2.72473
KCNG1	-3.35534
ABCB6	-2.62788
RUNX3	-3.19761
HS.568928	-3.22395
TPTE	-3.56149
SHISA2	-3.41889
BAMBI	-3.13892
MAP3K8	-2.63527
GOLSYN	-2.58941
LYST	-2.41587
FOXO4	-3.39201
TMEM106A	-3.46105
RIN2	-3.10604
RTN4R	-3.47631
GPR1	-3.62133
IL18	-3.23425
VCX-C	-2.5886
SULF2	-2.64825
LOC644586	-3.0976
N4BP2	-2.67431
OSTC	-2.70175
C8ORF45	-5.33641
ITPKA	-3.0142
HS.413494	-2.91932
ST13	-3.23291
PMM1	-2.9382
ZDHHC14	-2.99972
L3MBTL	-2.52606
SLC16A2	-2.68318
PLA2G4C	-2.87187
FAM39E	-2.97558
NUAK1	-2.70696
RNF165	-2.63097
C20ORF108	-3.05213
CXORF57	-2.78903
HSD17B7	-3.54543
LOC440585	-3.02875
ATP6V0E2	-3.8952
LOC653841	-3.03388
RAXL1	-3.18948
SLC35E1	-2.61012
LOC100130053	-4.65051
RHOC	-2.58475
INSIG2	-2.79471
ANXA5	-3.022
FOXF1	-2.72703
SERPINB6	-3.08181
PDIA3P	-2.54221
RING1	-2.80717
HOXB6	-2.55691
KAT2B	-3.31505
TAX1BP1	-2.54711
LOC730313	-3.52827
C8ORF55	-3.56301
FLJ40504	-3.21475
BTG1	-3.05009
FUK	-3.06906
ATP6AP1	-3.80795
PPARGC1A	-2.47521
IRF9	-2.89905
RILPL1	-3.4478
TMEM111	-2.94197
CTGLF3	-2.86544
LOC729768	-3.26014
REEP1	-3.2948
LOC729603	-3.30991
IFI16	-4.40702
DMXL2	-2.90701
GNG11	-2.63461
LRRC57	-2.87773
LHX2	-4.56673
KIAA0182	-3.21418
CYP4V2	-3.27663
RALGDS	-3.67787
BMPER	-2.60269
LPP	-3.36781
PROS1	-3.07536
TMEM50B	-2.44938
LOC100134053	-2.55318
TACC1	-3.01197
SLC25A28	-2.77754
WDR13	-3.20304
DTWD2	-2.54941
COMMD8	-3.08322
NGF	-2.89461
STAT2	-2.62227
TBX2	-2.33095
LOC100129502	-3.42231
APBB3	-2.70566
FZD4	-2.52289
CBX6	-3.14332
LOC649639	-2.46954
ASB8	-2.54206
REPIN1	-3.13156
MID2	-2.39037
ACVR1	-2.5808
ACCS	-2.63956
WDSUB1	-2.60992
RAB9B	-2.51321
NUBPL	-2.52021
KRT8P9	-2.74486
SPPL2A	-2.95858
MOBKL2C	-2.30538
VPS41	-2.26249
B3GALNT1	-2.40661
RBMS1	-2.43399
MBD6	-2.59908
PLXNA3	-2.57068
C10ORF54	-2.46367
GATA5	-2.4266
RGL1	-3.36579
LOC648921	-3.12011
BEND7	-2.4151
CHMP4B	-2.8083
DPYSL4	-3.34033
ARHGAP9	-2.47016
LOC440157	-3.1608
PERP	-2.88228
LOC728661	-2.42741
FAM176A	-2.2887
LOC153561	-2.62774
BLVRB	-3.93982
HS.12876	-3.26042
LOC100127975	-2.74073
DNAJC10	-2.64837
KIAA0194	-3.12111
RBM4B	-2.60421
KCTD20	-2.95155
ZSCAN18	-2.81458
ABR	-2.36763
CMIP	-2.50179
LOC149134	-2.54574
SSR1	-3.25194
CLIC6	-2.46462
DIRC2	-2.53726
DAPP1	-4.35238
LOC284988	-3.13828
PLA2G2D	-2.53663
KIAA1310	-2.79058
VAMP7	-2.95208
KDELR3	-2.31297
RASD2	-2.74111
GPR98	-2.82862
IL1A	-2.94641
C2ORF63	-2.56178
LMOD3	-4.32553
TRAPPC3	-2.63083
TSPAN1	-3.86628
HS.233165	-2.79585
TMEM137	-2.7912
LHCGR	-2.59872
ADM2	-2.83549
MSX2	-2.82669
LOC729558	-2.53155
IFI27L2	-3.25137
LOC100128062	-3.01969
FAM119B	-2.81241
CARD8	-2.15888
S100A10	-2.33607
LOC727908	-2.48755
ACPL2	-2.64157
HES4	-5.44293
FAM73A	-2.48196
LOC645323	-2.46325
NQO1	-3.01794
RNF150	-3.17234
TRIM8	-2.96141
ARHGAP23	-2.59054
RWDD2A	-2.52885
MORC4	-2.5408
EMILIN2	-3.21778
FNIP1	-3.55465
SCN3B	-2.55907
VAT1	-3.59656
LOC100133311	-2.60159
LOC202781	-2.42148
VGLL4	-3.73673
PKP2	-2.55425
GAS1	-2.72468
RRAGD	-2.71527
ZMYND11	-2.28828
HLA-C	-2.58452
KRT8	-3.01988
LOC728431	-2.38308
NKIRAS1	-2.47991
MED8	-2.55068
TTC14	-3.04748
C5ORF5	-2.57822
DOCK11	-3.11472
LOC255167	-4.72402
TMEM120A	-2.69296
ARL6IP5	-2.73074
SERP2	-3.20453
COL4A5	-2.89674
WDR33	-2.17819
YPEL2	-2.50156
LRRC41	-2.63416
SIAH2	-2.33049
LRRC28	-2.4107
NAB1	-2.37142
LOC100133923	-4.49051
SLC2A12	-2.7499
FICD	-2.26226
LOC255783	-3.96511
PINK1	-2.48399
ZNF703	-3.2535
GREM1	-2.30877
CART1	-3.0236
C15ORF17	-2.31656
CD58	-2.33975
LOC400304	-2.8217
NDUFA9	-2.82486
MCART1	-2.30267
C12ORF23	-2.51152
E2F5	-2.6698
MAP1LC3C	-2.58622
PTPLAD2	-2.94856
RNF175	-2.54146
LYRM2	-2.76603
COL13A1	-2.31563
WDR41	-2.39412
SHANK2	-2.61174
PLEKHA1	-2.28887
C21ORF58	-2.6461
NAPB	-3.00633
HSDL1	-2.62196
MFSD11	-2.72859
HS6ST2	-3.14196
KBTBD11	-2.30829
CDON	-2.33076
PTPLA	-2.97208
SCP2	-2.84019
JMY	-2.56234
LOC286208	-2.67423
FTHL16	-2.32421
LPXN	-2.73734
FTH1	-3.29482
SAMD11	-2.19075
SLC30A7	-2.97933
WDR26	-2.77565
TMED3	-2.22988
PSEN1	-2.225
SPN	-2.16749
EHD1	-2.86455
LRP11	-2.55561
FNDC3A	-2.66694
PPP1R16A	-3.28702
C16ORF52	-2.22631
GSTM3	-2.32874
ACSL1	-2.5661
MIA3	-2.13692
LEFTY2	-2.21773
CD47	-2.38664
ACSL3	-2.54803
LOC440345	-2.1162
TCEAL3	-2.90578
DERL1	-2.1582
MT1A	-2.57846
MGC16384	-2.55158
HS.535044	-2.38153
LOC730994	-2.83771
CEP27	-3.15606
VEGFA	-2.79839
LOC401052	-3.31303
ZSWIM5	-2.33541
HNF1B	-2.08651
HM13	-2.19006
SLC35F5	-2.95974
MYADM	-2.50247
STRADB	-2.28087
CHIC2	-2.71264
IL10	-4.19403
SGCE	-2.48488
ALG9	-2.29097
FAM13B	-2.40504
AKTIP	-2.56444
LOC100132740	-2.40161
NTNG1	-2.35672
TPRG1L	-2.69922
DACT1	-2.0773
SLC26A11	-3.12486
CCDC125	-3.71897
KDELR2	-2.85387
SEMA3C	-2.43971
LAMA5	-2.75621
C18ORF8	-2.04062
SLFN5	-2.29662
TNC	-2.40319
GSDMB	-2.23417
ZAK	-2.06928
SERINC3	-2.21529
DUSP1	-3.05843
TMEM87A	-2.22955
AMDHD1	-2.52041
TMEM66	-3.02482
WSB1	-2.34084
TMEM205	-3.53148
CASZ1	-2.35811
LOC729264	-2.61856
SV2B	-2.6622
FBXO6	-2.85688
CTSB	-2.51675
TINF2	-2.41719
KIAA1641	-2.09632
ELMOD2	-2.49542
TMCO1	-2.47995
LOC642975	-2.15059
TDRD1	-2.73722
RENBP	-3.25344
PIP5K2B	-3.43421
MZF1	-2.9446
TMED10P	-2.67249
LOC644852	-2.57833
STT3A	-2.77842
VCX	-2.37565
TMEM136	-2.20719
LOC100134073	-2.48014
NAP1L4	-2.63228
LOC100133177	-3.05329
SH3BGRL2	-2.26678
CTNS	-2.18158
IGF2R	-2.93671
RASA1	-2.30427
HOXA3	-2.59879
PARP4	-2.39935
TMEM91	-3.35032
KLHL29	-2.10321
ASNS	-2.22458
BBX	-2.91923
KIAA1751	-3.7902
LOC730167	-2.96222
CIAO1	-2.40471
TP53TG3	-2.85983
NETO2	-2.53077
MAN1A2	-2.11647
PPIC	-2.38996
GABRE	-2.77624
ALCAM	-2.73435
B4GALT1	-2.56539
ADCK2	-2.41502
ZNF223	-2.61859
ZNF697	-2.18339
PHF16	-2.33534
LOC440348	-2.7444
LZIC	-2.44251
PPA2	-2.21596
EGFL6	-2.06748
GPR89A	-2.61766
FOXO3	-2.4078
TKT	-2.29785
ALDH1L2	-2.36057
KIAA0672	-2.61965
GCLM	-2.21905
SAR1B	-2.78009
RTCD1	-2.37465
LOC100130557	-2.1214
UPP1	-2.40493
IGSF5	-2.1027
FAM20C	-2.51243
ABHD8	-2.89228
TTLL7	-2.49599
TTC17	-2.70933
FOXD1	-2.7867
ST6GALNAC3	-2.67548
ZNF252	-2.34869
TCERG1L	-3.16916
GLB1	-2.38492
FGD5	-2.19754
SDC2	-2.12609
GFRA1	-2.13709
NEDD4	-2.02194
CARS	-2.27068
MAGED2	-2.26675
LOC100133772	-2.80117
SPSB1	-2.33794
HS.99253	-2.53637
PIGX	-2.69272
P4HB	-2.53835
ITGAV	-4.30311
HOXC8	-2.69112
TLX3	-2.11314
NBPF8	-3.0986
VCX3A	-2.50702
KATNAL1	-2.14119
MT1H	-2.35615
SIK3	-2.42529
KIFC2	-2.28999
YIPF3	-2.43807
SKAP1	-2.10323
CLN3	-2.25326
IFT20	-2.55953
ZMAT3	-2.7268
NES	-2.06087
BVES	-2.4117
MRPS6	-2.22683
LOC196752	-2.85569
ACSS1	-2.4466
USP24	-2.91361
CSAD	-2.14628
AIRE	-2.9833
POFUT1	-2.03538
CAMK2N1	-3.54416
RNY3	-2.74241
SGSM2	-3.10055
QRFPR	-3.39818
FAM36A	-2.38646
RCN3	-2.73369
ZNF364	-2.19424
NPC2	-2.27871
IGSF3	-2.50103
GANAB	-2.47948
NEDD9	-2.09591
DACT3	-2.18607
GLCE	-2.96549
SMPDL3A	-2.18804
USP36	-2.31922
WNT5A	-2.45275
SUMF1	-2.34434
ANKMY2	-2.47562
SH3YL1	-2.32701
GBA	-2.65351
LOC644761	-2.49796
NRG4	-2.8836
LOC100132060	-2.77237
ELOVL1	-2.15774
UFM1	-2.4108
CPEB3	-2.26368
SAPS2	-2.25556
FLJ46309	-2.19096
BIN1	-3.5344
FKBP9L	-2.54352
FLJ38482	-2.33949
RXRB	-3.23317
FTCD	-2.13478
HOXC4	-2.00314
SCCPDH	-2.06944
GABARAPL1	-2.36011
LYPD1	-2.16415
LOC646723	-2.55576
CLIP1	-2.16706
C14ORF153	-3.15021
NICN1	-2.30965
GPD1L	-2.21649
NCOA7	-2.37862
LIME1	-2.53491
FKTN	-2.15674
PPP3CC	-2.15649
CST3	-3.09971
HES1	-2.38499
APPBP2	-2.1625
CRYGS	-2.26947
ZNF652	-2.61221
AHI1	-2.52081
C12ORF57	-2.15723
RCAN2	-2.10224
RNF149	-2.05362
KIAA1671	-2.17949
HS.415576	-2.28383
NFE2L2	-2.3387
ANKRD30B	-2.97681
HS.544637	-4.26742
ALX1	-2.22956
ABHD6	-2.00727
LOC100134182	-2.21634
LOC644869	-2.23609
PDE4C	-2.25066
LOC646567	-2.31231
PLIN5	-4.6297
PGCP	-2.10653
C2ORF30	-2.41256
FLJ35390	-3.48681
SLC41A3	-2.84819
FADS1	-2.16584
AK1	-2.23655
C9ORF95	-2.18116
CEBPB	-2.83396
ALS2	-2.41853
HADHB	-2.18676
RIMBP2	-2.37921
BAZ2B	-2.2854
CFD	-2.07182
SIL1	-2.87617
OSTM1	-2.39683
MYO5A	-2.2477
ROPN1L	-2.2152
KIAA0907	-2.69817
HS.560896	-2.07372
CFL2	-2.15669
STX3	-2.38447
CHRNA7	-2.17294
P8	-2.25925
CAST	-2.0612
CDKN1B	-2.40673
C17ORF85	-2.38272
REEP2	-2.26981
TMEM62	-2.64432
HIATL2	-3.41641
TEX261	-2.27018
HS.356079	-2.41692
CNIH	-2.69851
MGC52000	-2.35381
PKIA	-2.09069
SERINC1	-3.7462
LOC100130367	-2.05501
TNFSF14	-3.05365
MBD4	-3.06601
LOC729090	-2.88712
CASC1	-2.22218
ADC	-2.03165
CLIP4	-2.2084
TCF2	-2.22865
PYROXD1	-2.0614
TLE4	-2.03361
IRF1	-2.42734
LOC728903	-2.98477
ATG4A	-2.12258
IL2RB	-2.80251
PPP4R4	-2.13904
LOC643293	-2.22718
FBXO33	-2.73749
STX16	-2.39497
ZNF358	-2.5401
CCNO	-2.44653
LOC651309	-2.21901
SLC46A3	-2.23697
CYP46A1	-2.11751
BMP2	-2.11359
VAX2	-2.16247
MYCBP2	-2.4929
AKR1C4	-2.22956
LOC732450	-2.44939
KIAA1324L	-2.41464
CXXC5	-2.88647
TTC13	-2.35226
LOC100129828	-2.86169
HOXD8	-2.40625
MORN2	-2.30495
MAMLD1	-2.12494
ID3	-2.37371
VEZF1	-2.3239
LOC100133649	-2.54278
PREPL	-2.67635
SECISBP2L	-2.10755
LOC646123	-2.22361
PCMTD1	-2.35451
CXCL13	-2.06096
TCEAL1	-2.06395
LOC730990	-3.12267
EIF2C1	-2.09418
LAMP1	-2.60476
CUL4A	-2.12333
MFAP4	-2.10886
LOC100132727	-4.04389
LOC389765	-2.50389
ADAM23	-2.10094
FAM39DP	-2.13203
CHRFAM7A	-2.02792
LOC100128460	-2.29584
RBM5	-2.49953
ACAD11	-2.21465
PDE4D	-2.13821
RNFT1	-3.03386
SRXN1	-2.04239
WFS1	-2.77041
LOC100131989	-4.16993
BRI3P1	-5.26848
HINT3	-2.0924
GNPDA2	-2.45415
FARSLB	-2.54793
RPRC1	-2.28677
LOC647954	-3.07224
SLC9A9	-2.01377
MAP2K1IP1	-2.377
GNPTG	-2.03418
LOC654103	-2.51098
TMEM17	-2.44807
PNPLA7	-2.09344
PIGY	-2.3664
KLHDC5	-2.30068
LOC100170939	-2.14604
C21ORF2	-2.03673
VPS35	-3.00596
SS18L1	-2.13568
EYA1	-2.19373
SHCBP1	-2.95861
ERGIC3	-2.23328
DUSP19	-3.11841
LOC727808	-2.37421
PDGFC	-2.16492
UBXN4	-3.18395
HS.127310	-2.62102
LINGO2	-2.29347
CETN2	-2.00173
IL10RB	-2.06125
TCF25	-2.39961
KLHDC2	-2.25549
MST1	-2.40241
PI4KB	-2.04606
GOLGA6B	-2.38524
LZTR1	-2.53012
ZMIZ2	-2.0484
CLEC16A	-2.32135
LIPA	-2.86487
ADD3	-2.08272
CDKN2AIPNL	-2.62887
BIRC2	-2.30976
TCTN1	-2.35113
ODC1	-2.07257
LOC100130445	-2.05474
SSR4	-2.26974
C17ORF97	-2.00434
ARL16	-2.09722
XPOT	-2.39335
CD164	-2.49636
PGPEP1	-2.36743
LRP10	-2.30959
ZNF549	-2.40158
ANP32B	-2.05662
HS.374460	-2.03654
CSF2RA	-2.03358
FBN2	-2.12239
DCAF10	-2.14778
CICE	-2.23097
SNORA70	-2.04065
FAM188A	-2.13684
CAPN7	-2.70873
KLHDC8B	-2.10853
SRPRB	-2.17882
LIX1L	-2.28722
DOPEY2	-2.02472
PFAAP5	-2.15843
CCBE1	-2.27597
C10ORF32	-2.20163
CTNND2	-2.08221
DYNC2LI1	-2.79024
DGCR6	-2.19264
LOC285908	-2.18673
THBS4	-2.23855
ABTB1	-2.02323
CALU	-2.175
ATP6V0C	-2.14306
FAM179B	-2.13896
HPD	-2.29112
FAM21A	-2.4661
GLRB	-2.26233
PIK4CA	-2.12483
KCTD6	-2.1397
CRBN	-2.02019
GPX8	-2.41264
PLCB1	-2.08799
HTATIP2	-2.08624
GPT2	-2.06153
SCYL1	-2.39857
LOC731777	-2.72981
TKTL1	-2.10724
TWF1	-2.09273
ULK1	-2.36204
BSCL2	-2.10544
HS.164221	-2.15152
NIPA1	-2.68652
CYB5R1	-2.8144
OXR1	-2.38415
RAI14	-2.61122
ZNF395	-2.48161
C1ORF188	-2.03355
FLNC	-2.1594
PCDH19	-2.20044
ULBP1	-2.22238
LOC100133516	-3.07783
ZFP90	-2.07249
TESK1	-2.15414
GPR175	-2.35658
LOC646463	-2.27573
AHSA2	-2.72891
FAM172A	-2.22438
STEAP3	-2.02312
NFKB1	-2.0955
ARSD	-2.12257
BEXL1	-2.76249
HBP1	-2.03199
CCDC53	-2.19354
CPVL	-2.17225
LOC100131718	-2.63882
FGFR1OP	-2.1605
C5ORF24	-2.02392
LOC389787	-3.98758
OSBPL7	-2.31856
GPR137B	-2.37851
LOC145853	-2.40946
HS.550111	-2.3279
ULBP2	-2.03184
HCG4	-2.31633
SCYL2	-2.71175
EXOSC6	-2.00898
DNAH1	-2.4303
SLC38A9	-2.15497
SPG11	-2.08356
G3BP1	-2.12049
RUNX1T1	-2.38959
NPHP3	-2.37178
LOC132241	-2.47452
RPS27L	-2.13194
LOC100128126	-2.11399
LYPLAL1	-2.12683
HS.435263	-2.11978
SLC35A3	-2.40007
POLR2J2	-2.0761
PPFIBP2	-2.07642
PHCA	-2.04156
FAM50A	-2.38368
SCNN1D	-2.23208
LOC399900	-3.15352
GRAMD1C	-2.00044
RBKS	-2.14788
KCNH6	-2.28595
STK36	-2.12008
PSME1	-2.12376
C9ORF6	-2.02923
KIAA0090	-2.0633
ZNF69	-2.17172
MTR	-2.18277
CCND2	-2.20507
GNGT1	-2.01634
BEST1	-2.36467
GALNT3	-2.19787
C14ORF85	-2.54353
UBXN6	-2.0323
MYL4	-2.09718
FTHL7	-2.23316
CHD9	-2.48299
C16ORF48	-2.13329
SLC22A15	-2.73416
LOC642947	-2.37398
TTC37	-2.64411
C1ORF41	-2.37625
SESN2	-2.24619
SLC4A5	-2.75446
LOC653086	-3.36759
HS.126768	-2.27529
AXIN2	-2.24503
TULP3	-2.01287
ATP6V1F	-2.07463
LOC648852	-2.72866
BMS1P5	-3.02746
SSFA2	-2.01876
ATP1B1	-2.07191
GARS	-2.24103
NFKBIA	-2.39357
DYNC1LI2	-2.01473
LOC399965	-2.04214
HS.547601	-2.01012
ARMCX3	-2.14475
ARL8B	-2.41295
FAM38A	-2.23007
LOC653778	-2.12872
PVALB	-2.01402
ATP6V1B2	-2.38709
SLC48A1	-2.08771
ZDHHC8	-2.36537
HS.561493	-2.15886
ZNF664	-2.26401
LOC646996	-2.39914
PRR14	-2.21022
ATP6V0D1	-2.42189
HS.298873	-2.10879
ZBTB40	-2.09517
TNFSF15	-2.32969
ATP7A	-2.25328
FLJ22795	-3.22617
SH3GLB1	-2.15759
CCNI	-2.14576
CSGALNACT2	-2.13073
C2ORF15	-2.11967
GALR2	-2.34136
ZNF671	-2.029
LOC647673	-2.53208
TMED7	-2.31819
VPS16	-2.02871
LOC100130276	-2.00781
GPR89B	-2.09146
RBM33	-2.54373
ATOH8	-2.01626
DGCR6L	-2.06168
SNX3	-2.13992
WDR60	-2.23446
LOC149501	-2.60921
GULP1	-2.23322
LOC400986	-2.05701
LOC100129211	-2.45961
C5ORF41	-2.33068
FAM125A	-2.5254
ANKRD10	-2.02209
TMEM131	-2.42012
ARAF	-2.15594
SLK	-2.0277
CFLAR	-2.09099
ATP6V1D	-2.18025
RAVER2	-2.01531
GAPVD1	-2.21439
SLC35B3	-2.04331
HINT2	-2.08951
CASP7	-2.04056
MSRB2	-3.64035
LOC401720	-2.30441
DPY19L4	-2.26769
KDELR1	-2.07775
USP11	-2.08677
INPPL1	-2.07722
AUP1	-2.05078
THAP10	-2.07088
PCBD1	-2.08697
LOC649841	-2.29537
NEURL1B	-2.05398
PIK3R2	-2.10941
CHCHD10	-2.34216
AK3	-2.1692
IMPAD1	-2.5577
ARFGAP3	-2.04587
P2RY11	-2.10834
LOC650128	-2.01555
ISG15	-2.50871
SPNS1	-3.00754
RHBDL3	-2.04446
PCDHB9	-2.08555
DYNLT3	-2.29992
FBXO2	-2.06408
GTF2IRD2B	-2.16213
FLJ25363	-2.47012
ANXA2P1	-2.07381
ZNF428	-2.58006
C16ORF58	-2.06402
KIAA0430	-2.23707
RAP2A	-2.01566
HCG2P7	-2.71415
GOLM1	-2.03659
C21ORF24	-3.05417
HS.489254	-2.0044
RUNX1	-2.03601
MKLN1	-2.0356
HPCAL1	-2.0782
LOC283755	-2.00266
LOC100129269	-2.80924
PJA2	-2.41073
SBDS	-2.17718
JMJD1A	-2.03557
KIAA1683	-2.17166
KRTCAP2	-2.04307
LOC100132391	-2.33689
LOC728105	-2.1035
SBF1	-2.41557
DVL3	-2.12507
HSPC268	-2.48431
HS.551847	-2.01344
HIST3H2A	-2.75815
TRAPPC2L	-2.29623
SLC2A4RG	-2.37953
TRAK2	-2.09813
CRYZ	-2.06614
WBP5	-2.10593
VPS26A	-2.24065
LOC100190939	-2.02484
ESYT1	-2.05433
DIS3L	-2.21093
LOC642934	-2.89475
ACTR10	-2.35755
SHOC2	-2.18061
SEPHS2	-2.17049
CCNG1	-2.0149
SHROOM4	-2.56323
PPP1R11	-2.0329
ZMPSTE24	-2.05667
DERL2	-2.03573
PAQR3	-2.0301
CCDC14	-2.09455
NBPF20	-3.38964
TRAPPC5	-2.30983
ATP6V0B	-2.01021
WASH1	-2.18588
TPT1	-2.32768
DNAL4	-2.05187
LOC647389	-2.05853
ZFP36L1	-2.16996
PITX1	-2.34978
LAPTM4A	-2.21825
SLC29A4	-2.15856
LOC728216	-2.50891
C5ORF28	-2.27418
CENTG2	-2.00321
EFHD1	-2.00823
LOC643310	-2.12404
LOC653829	-2.03099
LOC389286	-3.66056
SPSB3	-2.09863
DHRS1	-2.02157
LOC728499	-2.15321
PTPMT1	-2.00449
ZNF91	-2.08914
PIGQ	-2.25421
LOC728457	-2.03666
DYNC2H1	-2.13284
PLEKHO1	-2.18101
PXDN	-2.19532
HS.542993	-2.02157
KAT2A	-2.02873
KIAA1598	-2.00659
B3GNT1	-2.21022
ZNF653	-2.00633
LOC100130764	-2.01522
FAM65A	-2.12589
TP53I13	-2.19052
LOC727962	-2.33352
LOC441087	-2.15936
LOC642828	-2.1356
MAP7D1	-2.15376
LOC100129882	-3.99149

## Sheet: RA-down-GO
	sigGO.Term	FDR
1	nucleic acid binding transcription factor activity	0.00974022
2	protein binding	0.00329512
3	sequence-specific DNA binding	0.000438223
4	sequence-specific DNA binding transcription factor activity	0.00974022
5	transcription regulator activity	0.00166649
6	anatomical structure development	2.78247e-07
7	anatomical structure formation involved in morphogenesis	1.73118e-05
8	anatomical structure morphogenesis	3.76582e-08
9	angiogenesis	0.00260693
10	anterior/posterior pattern formation	9.72057e-08
11	anti-apoptosis	0.000798697
12	apoptosis	1.10268e-05
13	appendage development	0.00181043
14	appendage morphogenesis	0.00274673
15	ATP hydrolysis coupled proton transport	0.000996721
16	autophagy	0.0190144
17	axon extension	0.0482411
18	biological regulation	0.0102515
19	blood vessel development	3.63142e-05
20	blood vessel morphogenesis	0.000432387
21	BMP signaling pathway	0.00723557
22	bone development	0.036202
23	brain development	0.000996721
24	cardiovascular system development	0.000218336
25	cartilage development	0.0319976
26	cell death	2.34559e-06
27	cell development	5.68359e-05
28	cell differentiation	0.000274254
29	cell growth	0.00186982
30	cell morphogenesis	0.00386436
31	cell morphogenesis involved in differentiation	0.00567629
32	cell motility	0.0406631
33	cell part morphogenesis	0.0440457
34	cell projection organization	0.00910338
35	cell proliferation	0.0112547
36	cell surface receptor linked signaling pathway	0.0367855
37	cellular component morphogenesis	0.00348232
38	cellular developmental process	0.000194754
39	cellular iron ion homeostasis	0.000401764
40	cellular localization	0.00458139
41	cellular response to chemical stimulus	1.10268e-05
42	cellular response to cytokine stimulus	0.0493442
43	cellular response to nutrient levels	0.036202
44	cellular response to organic substance	0.000277219
45	cellular response to protein stimulus	0.00681381
46	cellular response to starvation	0.036202
47	cellular response to stimulus	9.82076e-05
48	cellular response to stress	0.0154816
49	cellular response to type I interferon	0.0392776
50	cellular response to unfolded protein	0.00900847
51	central nervous system development	0.000550329
52	chordate embryonic development	0.000770996
53	circulatory system development	0.000218336
54	death	2.40088e-06
55	definitive hemopoiesis	0.0329914
56	developmental process	2.78247e-07
57	dorsal/ventral pattern formation	0.0031809
58	embryo development	1.69172e-06
59	embryo development ending in birth or egg hatching	0.000530148
60	embryonic appendage morphogenesis	0.0048882
61	embryonic limb morphogenesis	0.0048882
62	embryonic morphogenesis	1.28326e-05
63	embryonic organ development	1.0461e-05
64	embryonic organ morphogenesis	5.20464e-05
65	embryonic skeletal system development	0.000402148
66	embryonic skeletal system morphogenesis	0.000129569
67	endoplasmic reticulum unfolded protein response	0.00900847
68	endosome transport	0.014273
69	energy coupled proton transport, against electrochemical gradient	0.000996721
70	enzyme linked receptor protein signaling pathway	0.00466934
71	epithelial cell proliferation	0.00962838
72	epithelium development	0.013288
73	ER-nucleus signaling pathway	0.0118351
74	establishment of localization	0.000996721
75	establishment of localization in cell	0.0311768
76	establishment of protein localization	0.0329914
77	ferric iron transport	0.000996721
78	generation of neurons	0.00597804
79	gland development	0.0339887
80	glossopharyngeal nerve development	0.0115802
81	glossopharyngeal nerve morphogenesis	0.0115802
82	glycoprotein metabolic process	0.0413762
83	growth	0.000272701
84	heart morphogenesis	0.0283498
85	hindbrain development	0.0423531
86	induction of apoptosis	0.0319976
87	induction of programmed cell death	0.0339887
88	iron ion homeostasis	0.000749903
89	iron ion transport	0.00112081
90	limb development	0.00181043
91	limb morphogenesis	0.00274673
92	localization	3.44325e-05
93	localization of cell	0.0406631
94	locomotion	0.0377613
95	macromolecule localization	0.0159748
96	mammary gland epithelial cell differentiation	0.0159748
97	mesenchymal cell development	0.0319976
98	mesenchymal cell differentiation	0.0482411
99	mesenchyme development	0.0258583
100	multicellular organismal development	2.2329e-07
101	muscle organ development	0.00298881
102	muscle structure development	0.00452875
103	negative regulation of apoptosis	0.000798697
104	negative regulation of biological process	0.000462935
105	negative regulation of biosynthetic process	0.036481
106	negative regulation of cell death	0.000369227
107	negative regulation of cell differentiation	0.0283498
108	negative regulation of cell growth	0.0472453
109	negative regulation of cell proliferation	0.0249895
110	negative regulation of cellular biosynthetic process	0.036202
111	negative regulation of cellular macromolecule biosynthetic process	0.0222158
112	negative regulation of cellular metabolic process	0.0392776
113	negative regulation of cellular process	0.000156493
114	negative regulation of developmental process	0.0408656
115	negative regulation of gene expression	0.0357827
116	negative regulation of growth	0.0347379
117	negative regulation of macromolecule biosynthetic process	0.0222567
118	negative regulation of macromolecule metabolic process	0.0493442
119	negative regulation of mast cell activation	0.0329914
120	negative regulation of neuron differentiation	0.0392776
121	negative regulation of nitrogen compound metabolic process	0.0463094
122	negative regulation of phosphorylation	0.0392776
123	negative regulation of programmed cell death	0.000603246
124	negative regulation of transcription	0.0365036
125	negative regulation of transcription from RNA polymerase II promoter	0.024487
126	negative regulation of transcription, DNA-dependent	0.0471597
127	negative regulation of transferase activity	0.044995
128	nervous system development	6.54527e-06
129	neurogenesis	0.012143
130	neuron development	0.0195981
131	neuron differentiation	0.0104939
132	neuron projection development	0.0320435
133	Notch signaling pathway	0.0463094
134	organ development	6.47181e-06
135	organ morphogenesis	1.0461e-05
136	pattern specification process	2.23693e-07
137	positive regulation of angiogenesis	0.0397269
138	positive regulation of apoptosis	4.26681e-05
139	positive regulation of binding	0.0290511
140	positive regulation of biological process	0.000883689
141	positive regulation of cell death	2.57005e-05
142	positive regulation of cellular process	0.000679229
143	positive regulation of developmental process	0.0440457
144	positive regulation of programmed cell death	5.20464e-05
145	programmed cell death	1.0461e-05
146	protein localization	0.0159748
147	protein transport	0.043237
148	regionalization	3.08258e-09
149	regulation of anatomical structure morphogenesis	0.000175553
150	regulation of anatomical structure size	0.036202
151	regulation of angiogenesis	0.0283498
152	regulation of apoptosis	2.61922e-06
153	regulation of binding	0.00777381
154	regulation of biological process	0.0180333
155	regulation of cell death	1.69702e-06
156	regulation of cell development	0.0048882
157	regulation of cell differentiation	0.00220706
158	regulation of cell growth	0.036202
159	regulation of cell morphogenesis	0.0159748
160	regulation of cell morphogenesis involved in differentiation	0.0159748
161	regulation of cell proliferation	0.0212853
162	regulation of cell size	0.00470467
163	regulation of cellular component size	0.00812602
164	regulation of cellular process	0.00777381
165	regulation of developmental process	3.11969e-05
166	regulation of establishment of planar polarity	0.0403222
167	regulation of leukocyte chemotaxis	0.0392776
168	regulation of leukocyte migration	0.0296722
169	regulation of multicellular organismal development	9.82076e-05
170	regulation of multicellular organismal process	0.00272398
171	regulation of nervous system development	0.013288
172	regulation of neurogenesis	0.0176503
173	regulation of neuron differentiation	0.00962838
174	regulation of programmed cell death	1.69172e-06
175	regulation of response to stimulus	0.00287435
176	regulation of signal transduction	0.00181043
177	regulation of signaling	0.00850622
178	response to chemical stimulus	3.40099e-05
179	response to endogenous stimulus	0.0440317
180	response to endoplasmic reticulum stress	0.000635089
181	response to extracellular stimulus	0.0356167
182	response to inorganic substance	0.0162866
183	response to mechanical stimulus	0.0159748
184	response to nutrient levels	0.036202
185	response to organic cyclic compound	0.0048882
186	response to organic substance	0.000401764
187	response to oxidative stress	0.0367855
188	response to protein stimulus	0.00316751
189	response to stimulus	0.0471597
190	response to type I interferon	0.0423531
191	response to unfolded protein	0.0312678
192	segmentation	0.00152459
193	signal transduction	0.000195293
194	signaling	0.00052105
195	skeletal system development	9.7142e-06
196	skeletal system morphogenesis	4.0931e-07
197	somite development	0.0329914
198	somitogenesis	0.0221891
199	system development	1.08357e-07
200	tissue development	0.00777381
201	transferrin transport	0.000996721
202	transition metal ion transport	0.00220355
203	transmembrane receptor protein serine/threonine kinase signaling pathway	0.045683
204	transport	0.000720579
205	type I interferon-mediated signaling pathway	0.0392776
206	ureteric bud development	0.0423531
207	vasculature development	6.71153e-05
208	vesicle-mediated transport	4.41155e-05
209	Wnt receptor signaling pathway, planar cell polarity pathway	0.0403222
210	cell	0.0171004
211	cell part	0.0171004
212	cytoplasm	2.11795e-10
213	cytoplasmic part	3.18518e-09
214	endomembrane system	4.21783e-05
215	endoplasmic reticulum	8.63757e-08
216	endoplasmic reticulum membrane	1.80009e-05
217	endoplasmic reticulum part	1.21487e-06
218	endosomal part	0.00142203
219	endosome	0.000112748
220	endosome membrane	0.00125395
221	ER-Golgi intermediate compartment	0.00235766
222	Golgi apparatus	1.21487e-06
223	Golgi apparatus part	7.62404e-05
224	Golgi membrane	0.00185221
225	intracellular	1.32116e-05
226	intracellular membrane-bounded organelle	5.23202e-05
227	intracellular organelle	0.000621809
228	intracellular organelle part	0.0246054
229	intracellular part	2.99386e-06
230	late endosome	0.015218
231	lysosomal membrane	3.551e-05
232	lysosome	2.87822e-06
233	lytic vacuole	2.87822e-06
234	membrane-bounded organelle	5.76938e-05
235	nuclear membrane-endoplasmic reticulum network	2.11535e-05
236	oligosaccharyltransferase complex	0.027172
237	organelle	0.000495675
238	organelle membrane	1.70998e-07
239	organelle part	0.0204543
240	proton-transporting two-sector ATPase complex	0.00747892
241	proton-transporting V-type ATPase complex	5.76938e-05
242	proton-transporting V-type ATPase, V0 domain	0.00485607
243	proton-transporting V-type ATPase, V1 domain	0.027172
244	recycling endosome membrane	0.0446502
245	vacuolar membrane	3.18518e-09
246	vacuolar part	3.47364e-09
247	vacuolar proton-transporting V-type ATPase complex	0.0417791
248	vacuole	2.92169e-10

## Sheet: RA-up
genes	fold change
LOC642559	369.755
LOC645682	143.942
POU5F1P1	199.897
GDF3	109.365
HS.575696	156.14
NANOG	47.9287
DNMT3B	47.7305
GAL	43.5012
LOC643272	362.839
ZCCHC12	23.299
ZSCAN10	63.8382
UCA1	59.0408
LOC645489	28.8613
SFRP2	47.0695
FAM46B	48.8635
HS.574590	88.4498
ERVK6	36.116
DPYSL3	23.5951
THY1	26.8595
ETV4	24.1216
PLP1	18.9503
FRAT2	21.5293
FLJ44379	19.0423
AURKB	22.161
ZIC2	13.2884
RHD	18.284
OLFML3	21.8796
TRIML2	13.8581
VASH2	35.6316
PIM2	14.7475
VENTX	19.4283
NLRP2	9.35925
NR5A2	12.3332
POU5F1	11.5912
HIST1H2BJ	13.5042
CACHD1	11.3753
IFITM1	37.2441
CAMKV	14.345
DPPA3	11.9222
PTPRZ1	11.7251
RHCE	16.8531
PODXL	21.3244
HAS3	7.25356
CD24	9.0007
HMMR	12.5528
MYB	7.00637
ARHGAP19	9.3388
PDZD4	13.9853
UGP2	7.79362
L1TD1	81.902
MCM4	6.70186
PRDM14	7.19962
GLIPR1L1	10.3821
UBE2C	7.42462
DPPA4	29.0034
ETV5	7.02228
FAM83D	8.44
MCM5	10.0432
NME4	7.45713
TNMD	6.17352
JARID2	9.09834
SCGB3A2	10.023
EPHA1	6.32931
FASN	8.13067
CKMT1A	9.65462
D4S234E	6.72396
PRODH	10.3707
LRP4	8.9956
LOC388755	6.44687
TMSB15A	9.6025
LOC100132934	8.00078
UTF1	17.7731
CENPV	6.1995
C16ORF75	6.99947
GPR3	5.44313
LOC649970	8.66799
TOP2A	8.57442
TCEAL2	6.13909
SPOCK1	8.3352
CDC25A	5.93051
HS.579631	57.7902
RAD54L	5.79044
TRIM71	8.60888
ALDOC	7.43686
HIST1H2BK	7.96383
TPX2	6.94568
ZFP42	11.8993
GLDC	12.3786
LMNB1	11.8462
LOC389873	6.77189
NCAPD2	6.37889
HJURP	7.56375
FOXM1	5.86798
PTTG3P	8.98036
VAT1L	10.9965
ORC1L	6.21483
NCAPD3	4.79246
PCSK9	14.5409
AURKA	8.00377
TACC3	5.34091
DLGAP5	9.24581
KIF2C	6.63447
MYCN	6.27188
PGA5	7.10805
NASP	6.51913
CDC45L	6.99486
NLGN4X	5.00068
MYLIP	5.41667
CDCA8	5.68181
LOC653907	8.39351
TK1	6.22444
C13ORF3	5.78039
FAM64A	6.03094
RPL39L	7.4996
LOC728873	8.91438
LOC646316	6.60401
KIF20A	5.33944
SPRY4	5.68459
KCNK12	7.71305
SEPHS1	7.65761
CKS1B	6.68142
CLDN6	4.83052
CCNA2	5.72153
CDC20	6.50395
CDCA7	4.60875
PTTG1	7.05265
USP44	7.91696
C9ORF140	6.75678
SPRY2	6.45905
ITLN2	5.04517
F11R	5.61472
FGFR4	4.72151
TFAP2C	7.02184
CTGLF7	4.99247
HS.270778	9.18826
KIF4A	5.69708
CDC25B	5.30947
CENPA	4.74514
CCNB2	6.46603
SALL4	5.83922
LRIG1	4.72821
GPC4	8.10835
LOC283340	5.62331
EXO1	4.97143
CENPN	5.08896
TIMP4	4.36508
PSRC1	4.38736
MCM10	5.15485
LIN28	6.03937
HESX1	5.69017
ESPL1	5.09774
TRIM28	4.60595
A4GALT	5.26724
CHN1	6.09908
MTMR12	5.01032
STMN2	3.84052
POLE	5.80195
TRIP13	5.70374
NOP16	4.67562
LOC646197	4.81971
ST6GAL1	4.98525
RAB25	6.02143
POLR3G	5.75732
PQLC3	6.67736
SORBS2	4.09498
C6ORF173	6.93473
PPM1H	4.25019
DTL	6.82269
MCM2	5.71665
NUSAP1	4.99637
CTSL2	5.35453
TET1	5.01832
MIR1974	65.6333
RPL36A	9.05613
TUBB3	11.0684
ZNF273	4.19914
LOC651816	7.7626
NUDT1	6.56933
HIST1H2AC	5.02888
C1ORF135	5.20413
NT5DC2	5.12012
C9ORF58	4.75515
ZNF462	4.16924
TMEM177	5.19061
TCF3	4.36289
SCG3	3.97
CHEK2	4.41627
MBD2	4.82658
LQK1	5.22223
FEZ1	3.59403
FOXA3	4.32473
ERBB2	6.16167
CEP55	5.17785
GNG4	4.65798
TMEM158	4.27582
RPL29	7.15873
FLNB	4.7691
CRYBB1	3.97456
PGAM1	4.45292
LOC731049	6.51617
PDE9A	4.15749
POLE2	4.31016
LOC643287	10.621
ASH2L	4.2406
CKS2	4.68409
C11ORF82	5.42934
AEN	5.25722
HMGB2	6.10029
KLRG2	3.71129
DBC1	4.70111
ALDH1A3	3.77355
C10ORF75	4.69956
PIF1	4.68419
TTK	5.59409
BLM	5.05441
BAT2	4.0289
MGC40168	3.66908
GSG2	4.09061
MND1	4.32005
MTA3	3.77101
LDB2	4.30389
OIP5	5.51427
C9ORF135	6.46211
HS.10862	6.39066
LOC730051	5.99346
ABHD9	4.85346
SLC29A1	4.06965
CDCA3	6.07316
CDCA2	5.52435
AK3L1	3.46839
RET	3.67496
C18ORF54	3.46665
PPAT	3.92503
PABPN1	4.50393
TROAP	3.78844
BCL11B	3.63945
BUB1	7.51273
PTPN2	3.49109
HELLS	4.68268
GJA1	7.4322
HIST2H4B	4.04148
MLEC	3.88897
MARCKSL1	4.39995
LOC642852	4.05494
ZNF296	3.85404
GINS2	4.82649
CCNE1	3.57753
NP	4.19526
CES3	5.19021
PHC1	4.65116
PPIA	4.37074
RPL28	3.49533
HSP90AB1	4.97818
HNRNPAB	3.43854
ACBD7	5.53137
EIF2S2	4.50199
SLC2A3	4.47186
POTEF	3.6277
PHLDA1	3.80411
LOC731496	4.16668
MYC	4.94034
DHCR24	5.04281
SYT6	5.28628
EFNB1	3.45394
MCM3	4.75783
MASTL	3.44385
CDCA4	3.91442
TRIB1	3.78473
HMGA1	3.36212
CD9	5.73497
CDCA5	5.96724
C12ORF24	4.47735
SMARCC1	5.02351
HSPC111	3.90475
LOC729964	3.7902
SFRS2	3.45573
PCOLCE2	3.39436
CDC2	3.62803
STMN1	3.35021
RTN4IP1	3.92182
TACSTD1	3.49356
LOC646769	3.58953
HHLA2	4.20835
FST	3.12956
EBP	3.30471
ITM2A	3.74773
GRWD1	3.69774
ILF3	3.38054
CHEK1	4.58861
MRPL11	3.17241
PRKCA	3.94985
PLK4	3.28967
CCNF	3.95717
POLD1	4.59563
RGS2	5.88735
HMGCS1	3.91409
THOC6	3.15863
C20ORF54	3.49339
RNASEH2A	4.64532
DMKN	3.06744
C15ORF42	3.90608
CDT1	5.99727
EMG1	3.66936
NDC80	4.76406
UBAP2	3.15616
DEPDC1B	3.81189
FEN1	3.16176
POLR2D	3.17745
C17ORF49	4.0183
DBNDD1	3.99244
RFC3	3.25851
EPHA4	3.8667
RASL10A	5.10372
PA2G4	3.79928
CKMT1B	5.81162
SHPK	5.6078
VPS37B	4.32187
TESC	3.91771
YBX2	3.26323
SLC8A2	3.28851
FKSG30	4.15413
NFE2L3	4.90971
SNRPF	3.37307
TCL1B	4.00546
EPCAM	5.00275
C15ORF23	3.77253
KAL1	3.64091
PKMYT1	3.16107
CYP2S1	3.26696
CHST13	6.96377
TCF7L1	3.49146
CKAP2L	3.23651
DCTPP1	3.98422
KIF11	4.66166
DUT	3.00593
HS.181245	5.04488
FANCD2	3.65507
MRPL18	4.51118
ARRB1	3.5999
PAK1	4.73186
SYNCRIP	3.9073
ISG20L1	4.71537
MBP	3.66974
PHF5A	3.85764
PMAIP1	3.32076
DNAJB6	3.26078
MAP4K1	2.83251
LOC100133012	4.45996
TTLL12	6.22134
TM4SF18	3.88403
SOX2OT	2.97029
KIF20B	3.08767
PSMC3IP	4.3292
CRMP1	3.90223
SUSD2	4.18312
FOXB2	3.79066
LOC723972	3.81313
GABRB3	2.82163
GFPT2	5.77677
KIF23	3.86606
PELI1	5.62317
RPP25	2.99138
KIF3C	3.13496
CCNB1IP1	3.33092
RPS24	3.00971
SNORD3D	3.21403
UBE2T	4.92693
CENPE	3.15924
FABP7	3.96542
MRPL12	3.71228
BEND3	2.98742
MED30	3.83434
ARAP3	3.53556
H2AFX	3.52319
FLVCR1	4.42142
LOC100131940	3.51998
ITPR3	4.33365
BCL2L12	4.34416
LOC100132032	3.56845
HLA-DOA	3.3665
C14ORF106	4.56889
REEP6	4.60336
MCM6	3.41924
HCP5	2.83547
LOC732007	4.12665
SOX21	4.38013
LYN	3.09961
RAD51AP1	5.12562
PGAM4	3.08582
DHTKD1	3.46002
KLF4	3.64501
GBGT1	3.10388
LOC100129580	3.15036
VPS18	2.97645
RNF44	3.32804
DDX21	4.56768
TBRG4	2.80209
H3F3B	4.15933
RIMKLB	3.93414
GCGR	3.93881
LAMC3	4.59584
TBC1D23	3.56101
PFKP	3.4195
IGDCC3	3.10268
SQLE	3.34151
HIST1H4K	7.02593
CAD	3.35367
LOC731314	5.00326
ASF1B	5.75944
LOC100133489	4.45993
LOC100134304	3.84233
SPAG5	2.82892
EXOSC5	5.13983
CD320	3.55801
C14ORF156	2.86567
RCC2	3.48069
HIST2H4A	5.27178
CENPM	3.17396
GPM6B	3.33391
THBS2	3.19913
OC90	3.40559
FBXO5	2.86202
BAIAP2L1	3.05875
SLC29A2	2.73397
BARD1	3.74915
IMPA2	3.30931
HNRNPA1	3.99067
PRIM1	3.4386
ADA	3.97698
LYAR	3.60173
SYT13	2.98011
ACOT7	3.79447
FAM113B	3.21457
HMGN2	2.9704
LOC400013	3.35309
MICB	2.86134
ACIN1	3.00395
PRR11	3.10279
GINS3	3.31426
HES6	5.05301
IGFBP4	3.46392
HS.66187	4.71934
LOC100129076	3.41998
DHRS2	2.7861
MLF1IP	3.08708
PPRC1	3.33657
SEPW1	3.37548
CELSR3	3.03832
IL4R	2.92191
FAM72D	3.03843
MKI67	2.94133
MAD2L1	3.7862
CDH3	2.59441
GABRA5	3.96857
RRAS	3.66022
GEMIN4	3.93475
SPC24	3.08087
RUVBL1	3.0431
RASL12	3.83906
SLC39A10	3.56457
ICA1L	2.74567
TACC2	2.76241
NOP56	2.96968
HNRNPL	4.4538
METTL7A	3.78362
GLB1L3	3.02382
C6ORF211	3.18901
GTSE1	2.86122
EBPL	3.11257
PGA3	3.07088
NLRP7	2.46653
PDPN	4.84003
OTX2	3.18985
POLR3K	4.99462
SLC16A10	3.15819
DIAPH2	3.7016
MCM7	2.66173
AIF1L	3.25032
RRP1B	3.08885
UNG	2.55051
COCH	2.62702
SCAMP5	2.93123
RRS1	2.97171
PACSIN1	3.25941
LOC100129673	3.6488
2012-09-03	2.90232
LOC402221	2.80102
TLCD1	2.75649
LOC647000	2.73293
LOC100133224	2.73801
SRGAP2	2.79851
LOC651697	2.93798
SCD	2.77461
LOC400506	3.42783
CDC25C	3.13248
UCP2	4.05372
SNORD16	2.81244
TMEM20	3.00257
C1QBP	4.46919
CDC7	2.74743
SNX26	3.04439
KNG1	2.55834
TIMM8A	2.86144
TYMS	4.59311
C9ORF129	2.80129
CTSC	2.80684
NUP153	3.68015
LARS2	2.69997
CD19	2.49278
CHAF1A	3.98767
YWHAH	2.58851
RAD1	2.58442
CASC3	3.03536
ARSE	2.75491
LOC643778	2.65615
SURF6	4.36752
RPS26	2.71181
SPC25	2.53062
SMARCD2	2.6634
SAPS3	2.91508
KCNG3	3.38237
LOC148915	2.92821
EXOSC9	3.29477
SNRPA	2.83741
BIRC5	3.69412
CEBPZ	2.68902
EMID2	2.63142
ANLN	5.19673
C1ORF106	2.81225
SKP2	2.408
C17ORF53	3.01578
HN1L	2.76849
ACY1	3.33345
LOC100134393	3.55444
C20ORF72	2.65638
FAM72A	3.35731
ADNP2	2.72979
FLJ35767	3.47109
HMGCR	3.41172
LOC728026	4.74357
APOC1	3.99575
ZNF788	2.866
MID1	2.4607
SSSCA1	3.38552
SNHG3-RCC1	3.26946
INCENP	3.21046
BTK	2.55807
HSD17B6	2.64416
PRPS2	2.42001
CSE1L	2.80453
SH2D5	2.42494
ATG4C	3.06565
SERPINH1	3.06012
ZBTB9	2.56579
NLRP12	2.4022
C10ORF2	2.68536
SOX2	3.64511
CHERP	3.13356
SKA1	2.9305
KIFC1	3.26804
ITGB3BP	3.38118
SLC1A3	2.46355
ACLY	3.92774
RAC1	2.40991
MRPL49	2.52677
WEE1	3.64088
KIF14	2.71586
E2F2	4.08945
CCNB1	4.17209
RBMX	3.3579
HHLA1	2.77917
LOC440132	3.37946
YARS2	2.70331
ERCC6L	2.32959
FGD4	2.40311
PLS3	3.19698
DUSP5	2.44687
GTF3C1	3.12656
C12ORF35	3.84147
PASK	2.4795
LY6E	3.59599
GPX1	2.88728
MEX3D	3.86169
LOC653505	2.96493
MTHFD1	2.51419
ALPL	3.04827
SLC2A14	2.95601
SERBP1	3.4414
LOC387867	2.47323
LOC100133583	2.70699
STAT3	2.37422
MTA1	3.40416
CDH1	3.68577
PAICS	2.62551
LGALS1	3.0499
TNFRSF8	2.69176
LOC648526	2.49891
TRNP1	2.89906
NUF2	3.277
LOC284620	3.20603
WDR55	2.43716
LOC147646	2.50653
ASPM	3.35918
CDKN3	3.52471
KPNA2	3.18527
RFC4	3.29462
C19ORF48	2.6878
HS.333856	3.01329
RPA3	3.08029
SNX5	2.68183
SNRPN	2.61017
LOC440043	2.53225
LOC652615	3.08163
CENPF	3.0145
SH3PXD2B	2.36472
ARHGAP22	2.37146
IQGAP2	3.32417
NUP35	2.7723
WDR62	2.31625
NRIP3	2.61282
RNMTL1	2.49579
DIAPH3	2.53091
SCNN1A	2.76699
TEAD2	3.0821
EYA3	2.69481
IVD	2.6646
SPRED1	3.06323
LOC152217	2.59463
MKRN1	2.68804
PROM1	4.19199
PHACTR1	2.63876
KIAA0406	3.03534
GPATCH4	2.43515
SOX18	2.99788
HS.47995	2.55597
STIL	3.35613
RNF26	2.58067
SAT1	2.61755
ETNK2	2.65854
SNORD25	2.64051
ENPP1	2.93496
A2ML1	2.56483
WDR57	2.90374
FHL2	2.24424
PDE4B	2.30011
PSME3	2.89099
AMOT	3.16536
RECQL4	3.61241
SRC	3.35289
CNOT3	2.26363
ALG1L	2.5326
XRCC3	2.71347
TBC1D14	2.34746
HMGB3	3.67788
TBCD	2.61601
METT10D	2.98212
RFWD3	4.19449
LOC387820	2.50691
NUP54	2.41088
UCHL5IP	2.24062
SLC5A6	2.55081
MCL1	2.62226
KIAA0101	2.36371
ZXDB	3.55887
PRMT7	2.38519
CCNA1	2.56171
RASD1	3.33211
EIF4G1	2.63814
WIBG	2.49332
KCNQ2	2.55482
LOC388494	2.86632
POP1	2.41953
TBC1D8	2.99551
LYPLA2	2.66404
PITPNC1	2.35326
SLC25A1	2.49895
KCNK1	2.30715
MAGOHB	2.35217
RPS26L	2.59892
OSBPL10	2.36814
BRIX1	2.60373
ASCL1	2.43499
ACTN3	2.95036
NOC2L	3.23045
SET	2.68779
CD2AP	2.71456
CHCHD4	2.40147
EXOSC3	2.47263
ZMYND8	2.29843
SOX8	3.73166
DDX25	2.21794
UQCR	3.06734
WDR77	3.0527
MELK	3.17723
EPHB4	2.60061
PROCR	2.84776
TNFRSF21	3.18886
PRAGMIN	2.67467
LOC100128266	2.63575
BYSL	2.4015
TIPIN	3.59565
ACCN1	2.79119
ATIC	2.60123
LOC441455	2.64102
HS.575583	2.98724
STIP1	2.60469
PPIF	2.33964
GTF3C5	2.69818
ENAH	2.49008
ITGB1BP3	2.38573
MMP25	2.33786
LOC391532	3.27699
NEK2	2.19589
ATP5G1	2.88509
C21ORF33	2.12927
LIG1	2.40972
SH3GL3	2.49666
SNORD96A	2.38429
PHF20	2.47497
LOC644254	2.52331
LOC441481	2.28364
H2AFZ	2.76697
EIF3B	2.38716
HMGB1L1	2.92495
NPTX2	2.15808
MYBBP1A	2.4169
SEMA6A	2.87063
APRT	2.81471
LDLR	3.17768
TERF1	2.88832
KIAA0664	2.79846
DENND1A	2.27528
UCK2	2.59866
LOC648927	2.5416
ARF5	2.35733
HS.571502	2.96242
FILIP1	2.34686
TOX3	2.23026
MPRIP	2.18463
RPRD1A	3.2664
BANF1	2.66279
ECT2	2.90601
TFAP2A	2.31234
WBP11	2.40248
C1QL4	2.31355
LOC653610	2.45472
LOC440063	4.17205
FAM60A	3.48097
C17ORF61	3.07965
LOC100130919	3.13495
ASRGL1	3.16823
HYAL1	2.31411
DNMT3L	2.23485
ZDHHC19	2.36592
RBM38	2.62663
LOC100132457	3.15458
STOM	2.14705
LOC729769	2.13746
MRS2	2.82715
BZW2	2.87046
PCNA	2.27924
NAE1	2.55296
TLE1	2.44243
PPAN	2.94707
TUBB4Q	2.67599
YEATS2	2.95444
HNRNPM	2.5294
LOC401010	2.20212
NCAPG	4.56856
NPW	2.47085
MED22	2.44608
PRPS1	2.32098
CRYBA4	3.159
DEK	2.81839
LOC442727	5.09786
HS.283402	2.34295
LOC729351	2.3675
VRK1	3.52343
LOC392285	3.02019
C16ORF59	4.0006
ACTB	2.63731
AHCY	2.56678
RACGAP1	2.40826
EME1	2.81773
AP1S2	2.38475
MPP6	2.50403
C11ORF48	3.33433
MSH6	2.98937
SAAL1	2.19913
TCP1	2.51834
LOC653604	2.19225
TLE6	2.45199
ST6GALNAC6	2.29252
IFITM3	2.8844
MGC11082	2.58111
LOC644237	2.42578
ZFPM2	2.59895
ZNF581	2.70973
EXOSC4	2.32642
LPPR3	2.24794
KIAA0363	2.26815
LRP8	2.82535
APCDD1L	2.13569
C1ORF112	2.37318
MAPKAPK5	2.26288
FDFT1	2.6329
HNRPC	2.85342
MMACHC	2.42743
PELP1	2.60516
CEP78	2.32816
HS.213061	2.93371
PTMA	5.54383
NUP85	2.50219
SGOL1	2.16703
ALDH16A1	2.47847
SFRS15	2.67547
GLI2	2.27038
G3BP2	2.89919
SLC7A8	2.40766
UHRF1	2.37437
ECEL1	2.10659
HIST1H4J	2.67708
SNORD104	2.64296
PRKCD	3.30944
MGC61598	2.29647
LOC100133163	2.39577
BUB1B	3.18435
ANKRD35	2.33208
FAM102B	2.87102
SMPDL3B	2.07108
C20ORF46	2.88931
ARL2	2.84387
FBLN1	2.15242
C21ORF45	2.60308
DIAPH1	2.07579
RANBP1	3.06348
LOC387882	2.70924
TRMT5	2.32691
UBA52	2.1438
LOC643997	2.7348
PRICKLE1	3.51015
RBM12	2.14678
RGMA	3.04041
PARP1	2.9435
PRSS8	3.65445
LOC652595	2.37352
COX17	2.43235
SALL2	2.31845
LPHN1	2.30622
HS.25892	2.48957
UNC5A	2.45993
HS.22566	2.39029
HIST2H2AA3	2.92042
LRAT	2.61267
TMEM141	2.10596
SNRNP48	2.84304
SNHG4	2.47306
WDR12	2.24857
TUBB2C	2.31218
CDC123	2.44023
LHX6	2.50914
PRKX	2.57945
SMS	2.44612
AARS	2.69064
PPP1R14B	2.98507
MGC39900	2.23732
MRPL2	2.29811
MTL5	2.18097
USP10	2.46271
ELAC2	2.51285
HIST1H1C	2.94915
DUS2L	2.30093
LMNB2	3.19349
SYNE2	2.36451
CPM	2.16439
UBA1	2.35187
GEMIN6	2.44601
NEK6	2.18268
SLC16A3	2.20024
ATAD2	2.95165
CDK2AP1	2.26042
FUBP1	2.19124
NOL11	2.59394
RRP12	2.50081
C1ORF77	2.40372
PTBP2	2.90712
LOC283683	2.24668
STK35	2.43439
VAV1	2.11777
LDLRAP1	2.13562
TMEM149	2.52071
C6ORF126	2.19888
C3ORF52	2.98707
HAUS8	2.10393
RPS21	4.01733
TIMM10	2.59456
TUBB2B	2.00643
PHF17	2.05814
SLC25A11	2.48307
GARNL4	2.28281
IGFBP7	2.51904
LOC647856	2.2948
LOC648024	2.46068
LOC729102	2.18358
SIVA	2.43032
RAN	2.19104
GDI2	2.27826
PPP2R2B	2.00115
LOC728493	2.31012
PLA2G3	2.81376
SPSB2	2.36855
VCL	2.32307
C7ORF40	2.2266
MGC40489	2.21299
QSOX1	2.20795
C20ORF160	2.0433
FKBP1B	2.42653
CLDN10	2.142
SIRT1	3.17319
GSTT1	2.3602
NOLC1	2.4332
DLG4	2.24141
BAT1	2.19865
RHPN2	2.24794
SNORA76	2.3313
SLC25A19	2.67249
GMNN	3.32432
CHTF18	2.04193
ZNF217	2.86389
LOC653820	2.09625
CHES1	2.6583
RBPJ	2.01889
NUP93	2.69918
SS18L2	2.41944
CTCF	2.24847
NLRP4	2.52538
GPC2	2.44334
P15RS	2.60441
SNCA	2.1919
DHX33	2.5731
LOC728666	2.64474
NIP7	2.12712
HSPC157	2.2345
RMI1	2.43359
LOC100128007	2.65903
C18ORF45	2.17203
FZD5	2.11499
CNFN	2.5131
ZNF589	2.47904
KIAA0368	2.19447
RPS15	3.3934
MDN1	2.33342
MMP9	2.13745
FABP6	2.08339
LOC391075	2.44779
HS.540111	2.16774
STELLAR	2.39948
C18ORF56	2.24708
HS.195391	2.14379
CCDC109A	2.1923
DPYSL2	2.33788
CHST4	2.15799
QPCT	2.47285
SNRNP40	2.61289
NUP160	2.99907
MUM1	2.70609
PLEKHO2	2.18636
LOC441506	2.15819
UBE4B	2.21408
C15ORF39	2.13138
RBPMS2	3.48227
PRR13	2.11407
POLRMT	2.3562
LSM4	2.48825
MARVELD2	2.29647
PPIL5	2.11362
CCT2	2.15635
GINS4	2.83905
SUPT6H	2.09729
POLD2	2.11012
DDIT4L	2.14789
LOC648164	2.49387
NPM3	2.11198
LOC100130003	2.96959
THRAP3	2.1045
SEPN1	2.12635
NLN	2.30237
SNORA61	2.36572
ROD1	2.39795
IMPDH2	2.56554
POLA2	2.31396
MRPS2	2.44043
TNPO3	2.47032
LOC401537	2.29793
ALDH1B1	2.30603
RCHY1	2.10355
PREX1	2.58822
LOC134997	2.73119
CHST8	2.52084
NR2C2AP	2.48815
PROK2	2.05168
DSCC1	3.64313
C13ORF34	2.70346
RPL34	2.31649
MPP2	2.18669
C12ORF48	2.00833
RHEBL1	2.01855
GRB14	2.06891
MED14	2.5562
RTKN	2.23777
NNAT	2.36709
SFRS1	2.96857
ZIK1	2.14854
KCNS1	2.19683
LOC642784	2.53609
METTL1	2.2349
LOC642946	2.02229
MATK	2.13171
MEX3A	2.31169
TIAF1	2.06729
CXXC6	2.62292
BOP1	2.79685
POLA1	2.86488
KIF15	2.71744
LOC100131735	2.66513
SH3BP1	2.04261
IFRD2	2.42896
PPIH	2.33839
DUS3L	2.38874
CLCNKB	2.02341
GART	2.5095
LOC168474	2.87757
TPM2	2.16818
CYYR1	2.06959
NUP205	2.28839
FAM83H	2.06046
PIH1D1	2.09057
IER3	2.5977
ECOP	2.46874
TUBG1	2.04251
RPL8	3.31613
HIST1H2BC	2.25221
PRKAR1B	2.25507
ATP5G3	2.38695
PBK	2.193
PTPRF	2.13785
LOC439953	2.38528
HS.4988	2.30898
AEBP1	2.18131
NAV1	2.61084
SNORA73B	2.13346
APOO	2.13108
KIAA1217	2.08999
SNRPB	2.16263
LOC648980	2.35133
TRIM22	2.10357
CETN3	2.30531
NTHL1	3.02685
JAZF1	2.28208
CHD7	2.20896
NUP37	2.40564
HIST1H2BO	2.12349
MAF1	2.22419
UBL5	2.26066
SF3A3	2.40211
TPD52	2.21846
PRC1	3.09978
HS.128753	2.27335
RRP7A	2.27406
KNTC1	2.61264
APIP	2.37033
EFTUD2	2.03037
NUP62	2.03522
LOC100134361	2.42128
FKBP1A	2.04092
LOC100134301	2.16783
FAM24B	2.10685
LOC728715	2.19006
SEH1L	2.19332
LOC100130550	2.08207
LOC399942	2.22663
FAM19A4	2.05126
H1FX	3.61369
TUBB6	2.01444
BRD3	2.09282
PYCARD	2.31384
RUVBL2	2.354
DEPDC1	2.85649
LOC100130511	3.40106
MTF2	2.4306
ZNF680	2.97149
ZNF845	2.45097
LOC100129201	2.1999
PKIB	2.19527
SDHC	2.07446
TMEM48	2.19603
IPW	2.14972
MAK16	2.18046
LOC729423	2.59699
SNORD12	2.00756
DDX28	2.13078
HS.543887	2.91313
ZWINT	2.16124
FBXO45	2.14122
ALOX15B	2.2703
MBOAT7	2.46005
FBL	2.33241
HS.485155	2.10202
TOMM22	2.10118
LOC728732	2.28397
NME1	2.05139
PDSS1	2.01418
COL9A1	2.35074
RNPS1	2.18154
GAPDHL6	2.30333
XRCC6	2.32229
ADAMTS9	2.30001
CYB5A	2.06425
HIST2H3A	2.20315
LOC729646	2.93955
SNORD31	2.07634
DPPA2	2.16083
ITPK1	2.1417
LOC728031	2.2081
SH3PXD2A	2.22091
LOC441484	2.41876
CD83	2.04041
POLQ	2.06189
C15ORF27	3.19174
PHF15	2.29624
ZNF215	2.06158
CBLN1	2.04304
MMP24	2.13696
EXOSC7	2.72347
SEMA4A	2.20502
GOT2	2.13298
NTS	2.00168
HDGF	2.42504
GNL3	2.09627
MMD	2.21531
PLK1	2.75594
LOC100132863	2.90347
UBE2O	2.33036
P2RY5	2.34863
WDR43	2.46159
LOC642031	2.13224
PHB2	2.11306
SFRS7	2.11259
HS.250648	3.11537
LOC391045	2.1506
TLE2	2.10239
CCRN4L	2.48943
IFITM2	2.58365
LOC728188	2.23185
C1ORF163	2.16405
RPL13A	2.81726
MCM3APAS	2.10847
HS.538962	2.019
PRMT1	2.09132
WDR51A	3.03083
SLC19A1	2.18011
PAK1IP1	2.52079
GLUD1	2.22297
APEH	2.11845
AS3MT	2.00523
DKFZP761P0423	2.10838
LOC646821	2.01648
LOC100128585	2.06593
PPP1R10	2.49882
MRPS17	2.77837
ASMTL	2.34599
RERE	2.0517
IPO4	2.10105
SGOL2	2.84348
LOC649679	2.05898
EXTL3	2.16945
LOC642590	2.31905
C7ORF44	2.68646
SMARCAD1	2.3874
SCARNA10	2.00879
KIF22	2.91994
RPL23A	2.11248
RHOT2	2.60942
LYRM4	2.14872
GSS	2.11951
PMF1	2.72555
PPARGC1B	2.09751
HS.276860	2.39198
TRAF7	2.1779
LOC388796	2.51106
LARP4B	2.26512
SLC4A11	2.05338
LOC727803	3.44873
EIF4B	2.41901
ZWILCH	2.21755
NCBP2	2.07937
RAB15	2.08326
LOC728823	2.40995
HIST1H2BG	2.22275
HIST1H4C	4.08996
PTRF	2.10996
PDCD2L	2.3357
FBXO46	2.06558
PODXL2	2.53712
HIST2H2AC	3.05951
HNRPUL1	2.1071
PPP2R2A	2.10928
PISD	2.00582
STK38L	2.65993
MTHFS	2.13545
PWWP2A	2.07693
LOC100129585	2.26118
ZNF648	2.11672
ZNF143	2.18759
TRIM6	2.00762
ARPC4	2.13171
LGR4	2.63764
POLR2H	2.31237
ACACA	2.06231
FGF2	2.0684
HSPA8	2.15401
POLR2F	2.28402
LOC646347	2.73351
LOC151162	2.04229
NMB	2.3439
HNRNPA3	4.13875
C14ORF80	2.80295
TOX	2.1113
SNORA16A	2.0776
LOC100128410	2.32377
RPA2	2.06468
DKC1	2.33652
LOC100130561	2.1605
MRPL17	2.33911
GSTP1	2.08972
CKB	2.1604
HNRNPC	2.17692
LOC650157	2.94279
TMEM2	2.00221
TEX10	2.01505
LOC100132299	2.30376
LOC100133697	2.20316
TBCC	2.04854
CDC6	2.01385
LOC728037	2.27948
PRRX2	2.31295
LAGE3	2.31646
AMY1A	2.33317
XRN2	2.11495
SIVA1	2.22064
RTP1	2.04019
POU2F1	2.13029
LOC646753	3.03284
RNF138	2.40584
LOC652900	2.06526
PARN	2.00724
LOC100128086	2.19945
LHFPL4	2.04463
LOC650646	2.45742
NARS2	2.14019
SLC9A3R1	2.09983
SGTA	2.1456
LOC644101	2.40418
CNIH2	2.15608
RANGAP1	2.49236
FAM72B	2.12422
SNRPC	2.08138
LOC100132918	2.62958
PSMA2	2.35313
MOBKL3	2.31164
URB2	2.06611
LOC646817	2.72849
LOC644928	2.36573
ARHGEF10	2.31712
SFRS3	2.09332
HNRNPF	2.29734
CLNS1A	2.30495
MYO1B	2.30934
LOC643918	2.11683
SNRPA1	2.11831
RRM1	2.5351
NARG1	2.26736
C20ORF27	2.26109
OXCT2	2.01296
SNHG1	2.69235
HYAL2	2.28287
CENPI	2.02642
STMN3	2.61377
CCDC28B	2.52138
LITAF	2.1858
LOC100132528	2.67267
AEBP2	2.17561
PRKDC	2.01868
MYH10	2.51579
PLEKHG4	2.00007
CDCA1	2.05708
LOC728643	3.33186
GLO1	2.13134
LOC646278	2.34295
CLCNKA	2.09631
SILV	2.20379
ZMYM1	2.2286
MGC57346	2.06655
TUBB2A	2.39111
C11ORF1	2.04195
CSRP2	2.39465
TMEM14A	2.22474
LOC729406	2.35467
SNORD3A	2.17457
N-PAC	2.41189
LOC100133823	2.54639
LOC728115	2.60038
LOC730746	3.18795
C12ORF32	2.16307
LOC389332	2.12299
ENSA	2.04488
MAN1C1	2.16835
KCNMB4	2.26512
TRIM26	2.00849
OGDH	2.10997
PCGF2	2.05502
LOC644879	2.75526
FAR1	2.0597
OAT	2.35274
TRAF2	2.06991
GTF2E1	2.35151
YEATS4	2.29558
DDT	2.27733
E2F3	2.48204
VAMP8	2.97768
FBN3	2.16619
SPTBN1	2.04589
CENPK	2.54758
UQCRH	2.00116
FAM96A	2.15999
LOC201725	2.09307
MRPL32	2.06519
ZIC3	2.09128
CHAF1B	2.17724
ZNF444	2.00753
CCT5	2.00919
HIST1H2AM	2.09255
MYCNOS	2.02892
ORC2L	2.18564
RRM2	2.00572
ACAT2	2.38737
WDR45L	2.09635
ENY2	2.10748
C4ORF46	2.02458
LOC644715	2.56261
CCT3	2.08897
SRPK1	2.13462
C7ORF59	2.69865
LOC732165	2.00119
WNK2	2.05513
CIAPIN1	2.33681
UNC119B	2.04253
SNRPG	2.19235
TNNT1	2.0195
SPRED2	2.00749
LOC645979	2.29932
IPO7	2.3618
RPUSD2	2.42724
MIF	2.18646
CTNNAL1	2.09102
INPP5B	2.07268
SRM	2.07664
LOC100130009	2.07475
LOC128192	2.62863
LOC100130932	2.21287
PFAS	2.26011
VIL2	2.28359
NDUFV2	2.03668
AP2B1	2.06078
LOC100128221	2.17188
XRCC6BP1	2.20294
HN1	2.38005
NIPSNAP1	2.05648
RASL11B	2.02879
ARS2	2.07837
CCDC12	2.30201
THOP1	2.00427
MAT2A	2.13564
LOC388275	2.23113
PSPC1	2.0084
UBAC1	2.15077
MAP1LC3A	2.1422
SNORA57	2.06439
MIDN	2.66411
XRCC5	2.0462
CCND1	2.17077
SLC4A7	2.29956
HRSP12	2.40979
LOC729679	2.21791
MRPL20	2.28405
HS.335413	2.06219
YTHDF2	2.1156
LOC402644	2.90449
ATP5D	2.04471
PPIL1	2.00791
CIB2	2.17458
ZNF721	2.02011
LOC650298	2.32176
LOC728635	2.05009
PRELID1	2.17198
TIMELESS	2.04637
EIF1AX	2.00765
NUDT21	2.17311
HNRPA1P4	2.1945
AGRN	2.07411
MAGMAS	2.14027
PSITPTE22	2.35355
LOC441377	2.16373
VOPP1	2.093
LOC644584	2.07452
CCDC5	2.30976
SEPX1	2.00062
UPF1	2.31781
LIMA1	2.16887
TAF12	2.1397
ZNF787	2.1585
COQ2	2.03275
CXORF64	2.12851
LOC100132673	2.60106
TRAPPC6A	2.10751
C19ORF50	2.00385
CCBL1	2.12652
FOS	2.2938
CUTC	2.05081
HIST2H2AA4	2.33714
LOC649497	2.12105
LOC730432	2.3301
PYCR2	2.17085
HNRNPD	2.07489
LOC341230	2.16227
SNHG6	2.15819
RRP9	2.03462
RNF219	2.19099
CTPS	2.0034
IDI1	2.59485
NCL	2.53911
NXN	2.23274
SLC25A22	2.06526
PYGO2	2.19047
HS.279842	2.01522
OAZ2	4.20957
LOC341784	2.0882
GRPR	2.33718
LSM7	2.63949
KHSRP	2.29645
USP7	2.10477
DAZAP1	2.103
LOC100129650	2.48253
HBQ1	2.15844
LOC205251	2.25238
LOC644936	2.36519
SNRPD1	2.06379
LOC646849	2.14518
NT5C	2.16986
ZNF614	2.00833
ME2	2.00646
NELF	2.04232
PRIM2	2.01358
HNRPA1L-2	2.12595
LOC645385	2.02051
NUCKS1	2.25861
PUF60	2.00925
LOC643300	2.02386
LSMD1	2.17081
HS.177654	8.05747
EPR1	2.26003
VDAC1	2.10369
C20ORF52	2.19781
GRAMD1A	2.07426
SLC25A10	2.02294

## Sheet: RA-up-GO
	sigGO.Term	FDR
1	3'-5'-exoribonuclease activity	0.00577341
2	3'-5' exonuclease activity	0.0207613
3	adenyl nucleotide binding	1.90197e-05
4	adenyl ribonucleotide binding	1.72973e-05
5	ATP-dependent DNA helicase activity	0.00693438
6	ATP binding	1.72973e-05
7	binding	1.68993e-10
8	catalytic activity	0.0328492
9	chromatin binding	0.00379553
10	dihydropyrimidinase activity	0.0330874
11	DNA-dependent ATPase activity	0.00590864
12	DNA-directed DNA polymerase activity	0.0138146
13	DNA-directed RNA polymerase activity	0.0331017
14	DNA binding	0.00551764
15	DNA helicase activity	0.0113739
16	DNA polymerase activity	0.00799481
17	DNA primase activity	0.0330874
18	exonuclease activity	0.00766317
19	exonuclease activity, active with either ribo- or deoxyribonucleic acids and producing 5'-phosphomonoesters	1.72973e-05
20	exoribonuclease activity	0.00296477
21	exoribonuclease activity, producing 5'-phosphomonoesters	0.00189522
22	helicase activity	0.0138146
23	histone binding	0.0354335
24	hydrolase activity, acting on acid anhydrides	0.0368246
25	hydrolase activity, acting on acid anhydrides, in phosphorus-containing anhydrides	0.0346473
26	intramolecular oxidoreductase activity, transposing C=C bonds	0.0328492
27	kinase activity	0.0445212
28	ligand-dependent nuclear receptor transcription coactivator activity	0.0138146
29	nuclease activity	0.0331017
30	nucleic acid binding	3.06121e-07
31	nucleoside-triphosphatase activity	0.0431388
32	nucleoside-triphosphate diphosphatase activity	0.0113739
33	nucleotide binding	1.05992e-08
34	nucleotidyltransferase activity	0.0184131
35	protein binding	1.85262e-17
36	purine nucleotide binding	0.000114481
37	purine ribonucleoside triphosphate binding	8.14708e-05
38	purine ribonucleotide binding	8.14708e-05
39	pyrophosphatase activity	0.0331017
40	ribonuclease activity	0.0234776
41	ribonucleotide binding	8.14708e-05
42	RNA binding	3.06121e-07
43	RNA polymerase activity	0.0331017
44	structural constituent of ribosome	0.00853189
45	structural molecule activity	0.0258801
46	structure-specific DNA binding	0.00577341
47	telomeric DNA binding	0.00790261
48	transferase activity, transferring phosphorus-containing groups	0.00577341
49	WW domain binding	0.0258801
50	'de novo' IMP biosynthetic process	0.00699085
51	'de novo' posttranslational protein folding	0.000308387
52	'de novo' protein folding	4.46824e-05
53	2'-deoxyribonucleotide metabolic process	0.032648
54	anaphase-promoting complex-dependent proteasomal ubiquitin-dependent protein catabolic process	0.00862368
55	anatomical structure development	0.0399231
56	anatomical structure homeostasis	9.06395e-06
57	ATP-dependent chromatin remodeling	0.000233693
58	attachment of spindle microtubules to chromosome	0.0065254
59	attachment of spindle microtubules to kinetochore	0.00378683
60	base-excision repair	0.0082181
61	biosynthetic process	0.000744977
62	cell cycle	5.13231e-34
63	cell cycle arrest	8.32281e-12
64	cell cycle checkpoint	2.56299e-13
65	cell cycle cytokinesis	0.00378683
66	cell cycle phase	3.99462e-45
67	cell cycle process	6.02333e-43
68	cell division	4.2973e-25
69	cell maturation	0.036273
70	cell proliferation	2.77578e-05
71	cellular aromatic compound metabolic process	0.0168097
72	cellular biosynthetic process	0.000235886
73	cellular component assembly	4.00326e-09
74	cellular component assembly at cellular level	1.29594e-08
75	cellular component biogenesis	2.49751e-13
76	cellular component biogenesis at cellular level	4.06992e-07
77	cellular component disassembly	0.013496
78	cellular component disassembly at cellular level	0.0122601
79	cellular component organization	6.6335e-22
80	cellular component organization at cellular level	7.20702e-24
81	cellular component organization or biogenesis	3.47268e-25
82	cellular component organization or biogenesis at cellular level	2.13922e-27
83	cellular macromolecular complex assembly	2.62927e-13
84	cellular macromolecular complex disassembly	0.00934979
85	cellular macromolecular complex subunit organization	2.92025e-16
86	cellular macromolecule biosynthetic process	0.000885579
87	cellular macromolecule catabolic process	0.0104069
88	cellular macromolecule metabolic process	1.09724e-09
89	cellular metabolic process	7.82619e-11
90	cellular nitrogen compound metabolic process	4.05584e-13
91	cellular process	1.62106e-09
92	cellular process involved in reproduction	0.0428571
93	cellular protein complex assembly	0.00115603
94	cellular protein complex disassembly	0.0168097
95	cellular response to organic cyclic compound	0.0406957
96	cellular response to stress	3.4146e-05
97	CenH3-containing nucleosome assembly at centromere	0.000166138
98	centromere complex assembly	0.000248195
99	centrosome organization	0.0405506
100	centrosome separation	0.0467663
101	chromatin assembly	6.56139e-10
102	chromatin assembly or disassembly	6.21346e-08
103	chromatin modification	0.00134823
104	chromatin organization	3.84647e-07
105	chromatin remodeling	0.00356939
106	chromatin remodeling at centromere	5.24694e-06
107	chromosome condensation	0.00599599
108	chromosome localization	6.53102e-05
109	chromosome organization	1.84201e-22
110	chromosome segregation	2.25915e-15
111	cytokinesis	0.000273957
112	cytoskeleton organization	0.000712591
113	deoxyribonucleotide metabolic process	0.00599599
114	DNA-dependent DNA replication	1.11649e-13
115	DNA-dependent DNA replication initiation	1.82203e-09
116	DNA biosynthetic process	0.0047237
117	DNA conformation change	6.95395e-12
118	DNA integrity checkpoint	0.00745083
119	DNA metabolic process	9.47756e-22
120	DNA packaging	5.2149e-12
121	DNA recombination	9.50692e-14
122	DNA repair	1.70831e-08
123	DNA replication	1.95809e-17
124	DNA replication-independent nucleosome assembly	0.000166138
125	DNA replication-independent nucleosome organization	0.000166138
126	DNA replication checkpoint	0.0105321
127	DNA replication, synthesis of RNA primer	0.0467663
128	DNA strand elongation	6.03715e-14
129	DNA strand elongation involved in DNA replication	4.43951e-15
130	DNA synthesis involved in DNA repair	0.0373295
131	double-strand break repair	0.00128397
132	double-strand break repair via nonhomologous end joining	0.0065254
133	establishment of chromosome localization	6.53102e-05
134	establishment of organelle localization	0.00045941
135	establishment of RNA localization	3.8933e-05
136	female meiosis I	0.00699085
137	G1 phase of mitotic cell cycle	0.0457216
138	G1/S transition of mitotic cell cycle	2.2043e-09
139	G2 phase	0.0373295
140	G2 phase of mitotic cell cycle	0.0373295
141	G2/M transition of mitotic cell cycle	0.0030338
142	gene expression	5.42153e-06
143	glutamate biosynthetic process	0.0467663
144	glutamine family amino acid metabolic process	0.0142869
145	histone exchange	7.30413e-05
146	IMP biosynthetic process	0.00663968
147	IMP metabolic process	0.00663968
148	in utero embryonic development	0.0121353
149	inositol lipid-mediated signaling	0.00356075
150	interphase	6.75298e-16
151	interphase of mitotic cell cycle	2.33417e-15
152	isoprenoid biosynthetic process	0.032648
153	lagging strand elongation	0.0467663
154	lysogeny	0.00193559
155	M phase	2.38926e-37
156	M phase of meiotic cell cycle	0.00277647
157	M phase of mitotic cell cycle	3.13316e-36
158	M/G1 transition of mitotic cell cycle	5.01236e-07
159	macromolecular complex assembly	1.51464e-12
160	macromolecular complex disassembly	0.0110358
161	macromolecular complex subunit organization	1.68377e-14
162	macromolecule biosynthetic process	0.00260314
163	macromolecule catabolic process	0.0412114
164	macromolecule metabolic process	8.36014e-07
165	meiosis	0.00277647
166	meiotic cell cycle	0.0012972
167	metabolic process	5.24925e-08
168	metaphase	0.0132443
169	metaphase plate congression	0.000872334
170	methylation-dependent chromatin silencing	0.0467663
171	microtubule-based movement	0.00616956
172	microtubule-based process	7.00035e-11
173	microtubule cytoskeleton organization	6.93912e-09
174	microtubule polymerization	0.00129729
175	microtubule polymerization or depolymerization	0.000341669
176	mitosis	1.13072e-36
177	mitotic cell cycle	3.12872e-42
178	mitotic cell cycle checkpoint	0.00105149
179	mitotic cell cycle spindle assembly checkpoint	0.0042707
180	mitotic cell cycle spindle checkpoint	0.00111229
181	mitotic chromosome condensation	0.0231316
182	mitotic metaphase	0.0227176
183	mitotic metaphase plate congression	0.00187979
184	mitotic metaphase/anaphase transition	2.06949e-05
185	mitotic prometaphase	7.87915e-19
186	mitotic recombination	1.07214e-09
187	mitotic sister chromatid segregation	3.78854e-09
188	mitotic spindle organization	1.69059e-06
189	mRNA catabolic process	0.013496
190	mRNA metabolic process	5.01236e-07
191	mRNA processing	5.48225e-06
192	mRNA transport	2.02841e-05
193	ncRNA metabolic process	4.7255e-05
194	ncRNA processing	0.000671443
195	negative regulation of biological process	0.000135132
196	negative regulation of cell cycle	6.35626e-10
197	negative regulation of cell cycle process	0.0157562
198	negative regulation of cellular component organization	0.000101503
199	negative regulation of cellular process	1.47688e-05
200	negative regulation of DNA-dependent DNA replication	0.00599599
201	negative regulation of DNA-dependent DNA replication initiation	0.0105321
202	negative regulation of lipoprotein particle clearance	0.0467663
203	negative regulation of microtubule polymerization	0.0132443
204	negative regulation of mitosis	0.0030338
205	negative regulation of mitotic metaphase/anaphase transition	0.00111229
206	negative regulation of nuclear division	0.0030338
207	negative regulation of organelle organization	3.8933e-05
208	nitrogen compound metabolic process	3.27763e-12
209	non-recombinational repair	0.0157573
210	nose development	0.00187979
211	nuclear-transcribed mRNA catabolic process	0.00603445
212	nuclear-transcribed mRNA catabolic process, deadenylation-dependent decay	0.0400861
213	nuclear division	1.13072e-36
214	nuclear mRNA splicing, via spliceosome	2.13204e-05
215	nucleic acid metabolic process	7.29397e-12
216	nucleic acid transport	3.8933e-05
217	nucleobase biosynthetic process	0.000872334
218	nucleobase metabolic process	1.50093e-06
219	nucleobase, nucleoside, nucleotide and nucleic acid metabolic process	1.80707e-12
220	nucleobase, nucleoside, nucleotide and nucleic acid transport	9.06395e-06
221	nucleoside biosynthetic process	0.00599599
222	nucleoside metabolic process	0.000391301
223	nucleosome assembly	2.45181e-08
224	nucleosome organization	2.30491e-09
225	nucleotide-excision repair	0.00547506
226	nucleotide-excision repair, DNA gap filling	3.31081e-06
227	organelle fission	3.20074e-35
228	organelle localization	0.00376344
229	organelle organization	2.00823e-25
230	peptidyl-lysine acetylation	0.0327284
231	phosphatidylinositol-mediated signaling	0.00356075
232	positive regulation of cellular process	0.0227176
233	positive regulation of chromosome segregation	0.00699085
234	positive regulation of mitotic metaphase/anaphase transition	0.00699085
235	positive regulation of organelle organization	0.040463
236	primary metabolic process	4.7777e-11
237	proteasomal protein catabolic process	0.0444464
238	protein-DNA complex assembly	2.97329e-10
239	protein-DNA complex subunit organization	2.64477e-10
240	protein acetylation	0.0263198
241	protein complex assembly	0.00013758
242	protein complex biogenesis	8.31822e-05
243	protein complex disassembly	0.0199969
244	protein complex subunit organization	1.82962e-06
245	protein folding	0.0331376
246	protein heterotetramerization	0.0132443
247	protein polymerization	0.000438503
248	provirus integration	0.00193559
249	purine base biosynthetic process	0.00107306
250	purine base metabolic process	0.0008195
251	purine nucleoside monophosphate biosynthetic process	0.0042707
252	purine nucleoside monophosphate metabolic process	0.0134815
253	purine ribonucleoside monophosphate biosynthetic process	0.0042707
254	purine ribonucleoside monophosphate metabolic process	0.0134815
255	pyrimidine-containing compound biosynthetic process	0.0082181
256	pyrimidine-containing compound metabolic process	0.00157874
257	pyrimidine base metabolic process	0.0042707
258	pyrimidine nucleoside biosynthetic process	0.0441185
259	pyrimidine nucleoside metabolic process	0.0352394
260	pyrimidine nucleotide metabolic process	0.0124019
261	regulation of branching involved in mammary gland duct morphogenesis	0.0227176
262	regulation of cell cycle	1.51445e-12
263	regulation of cell cycle arrest	9.4637e-14
264	regulation of cell cycle process	1.08544e-16
265	regulation of cellular component organization	0.000575081
266	regulation of chromosome organization	6.45965e-06
267	regulation of chromosome segregation	5.84843e-06
268	regulation of cyclin-dependent protein kinase activity	0.0467663
269	regulation of DNA-dependent DNA replication	0.0134815
270	regulation of DNA-dependent DNA replication initiation	0.0330982
271	regulation of glucose transport	0.0321022
272	regulation of insulin receptor signaling pathway	0.0492474
273	regulation of microtubule-based process	6.36587e-05
274	regulation of microtubule cytoskeleton organization	5.77596e-05
275	regulation of microtubule polymerization	0.00206542
276	regulation of microtubule polymerization or depolymerization	0.00187979
277	regulation of mitosis	3.86139e-06
278	regulation of mitotic cell cycle	3.31081e-06
279	regulation of mitotic metaphase/anaphase transition	8.31822e-05
280	regulation of mitotic spindle organization	0.0227176
281	regulation of nuclear division	3.86139e-06
282	regulation of organelle organization	1.01535e-07
283	regulation of proteasomal protein catabolic process	0.0352394
284	regulation of sister chromatid cohesion	0.00193559
285	regulation of spindle organization	0.0467663
286	regulation of transcription involved in G1/S phase of mitotic cell cycle	3.8933e-05
287	reproduction	0.0467663
288	response to DNA damage stimulus	7.9948e-08
289	response to vitamin E	0.0467663
290	ribonucleoprotein complex assembly	0.0124019
291	ribonucleoprotein complex biogenesis	1.10377e-07
292	ribonucleoprotein complex subunit organization	0.0213074
293	ribonucleoside monophosphate biosynthetic process	0.00109972
294	ribonucleoside monophosphate metabolic process	0.00341527
295	ribosome biogenesis	6.53865e-06
296	RNA catabolic process	0.000523959
297	RNA localization	6.05837e-05
298	RNA metabolic process	0.000204982
299	RNA processing	5.51179e-09
300	RNA splicing	1.80951e-06
301	RNA splicing, via transesterification reactions	1.39947e-05
302	RNA splicing, via transesterification reactions with bulged adenosine as nucleophile	2.13204e-05
303	RNA transport	3.8933e-05
304	rRNA metabolic process	2.14506e-05
305	rRNA processing	1.27529e-05
306	S phase	2.85976e-12
307	S phase of mitotic cell cycle	3.56326e-10
308	sister chromatid segregation	1.6842e-09
309	spindle assembly checkpoint	0.00547506
310	spindle checkpoint	0.000110122
311	spindle organization	2.22409e-10
312	spliceosomal snRNP assembly	0.00013758
313	stem cell differentiation	0.0065254
314	telomere maintenance	1.05735e-11
315	telomere maintenance via recombination	2.43346e-10
316	telomere maintenance via semi-conservative replication	1.13887e-11
317	telomere maintenance via telomere lengthening	8.48352e-09
318	telomere organization	1.61252e-11
319	transcription-coupled nucleotide-excision repair	0.000110122
320	transcription from RNA polymerase III promoter	0.0161671
321	tubulin complex biogenesis	0.0132443
322	viral infectious cycle	0.0467663
323	viral reproduction	0.00409582
324	viral reproductive process	0.0446659
325	alpha DNA polymerase:primase complex	7.10762e-05
326	Cajal body	0.0162995
327	catalytic step 2 spliceosome	0.000430682
328	cell	2.62124e-06
329	cell part	2.58314e-06
330	centriole	0.0261584
331	centrosome	0.000112382
332	chaperonin-containing T-complex	0.0300652
333	chromatin	1.02839e-07
334	chromosomal part	3.66764e-29
335	chromosome	8.06531e-29
336	chromosome passenger complex	0.00235867
337	chromosome, centromeric region	4.09586e-19
338	chromosome, telomeric region	0.0290016
339	condensed chromosome	1.35125e-18
340	condensed chromosome kinetochore	5.3444e-19
341	condensed chromosome outer kinetochore	1.5944e-05
342	condensed chromosome, centromeric region	5.73148e-19
343	condensed nuclear chromosome	9.96883e-05
344	condensed nuclear chromosome kinetochore	0.000174851
345	condensed nuclear chromosome outer kinetochore	0.00235867
346	condensed nuclear chromosome, centromeric region	0.000242417
347	condensin complex	0.0300652
348	cytoplasm	4.16369e-11
349	cytoplasmic part	2.58314e-06
350	cytoskeletal part	1.76971e-08
351	cytoskeleton	8.21987e-07
352	cytosol	3.87504e-19
353	DNA-dependent protein kinase-DNA ligase 4 complex	0.0189531
354	DNA replication factor C complex	0.0300652
355	envelope	9.87746e-05
356	exosome (RNase complex)	0.0109713
357	heterochromatin	0.0404201
358	heterogeneous nuclear ribonucleoprotein complex	0.00412235
359	intracellular	8.15941e-30
360	intracellular membrane-bounded organelle	2.68959e-22
361	intracellular non-membrane-bounded organelle	3.23977e-33
362	intracellular organelle	2.5949e-26
363	intracellular organelle lumen	2.1137e-36
364	intracellular organelle part	3.37925e-30
365	intracellular part	4.01893e-31
366	kinesin complex	0.0457926
367	kinetochore	8.49729e-18
368	Ku70:Ku80 complex	0.0287181
369	large ribosomal subunit	0.0417609
370	macromolecular complex	9.67594e-21
371	MCM complex	5.89313e-05
372	membrane-bounded organelle	1.12106e-22
373	membrane-enclosed lumen	1.16739e-37
374	microtubule	3.29857e-05
375	microtubule cytoskeleton	1.02878e-13
376	microtubule organizing center	5.25002e-06
377	midbody	0.00299827
378	mitochondrial intermembrane space	0.0261584
379	mitochondrion	0.0332989
380	mitotic cohesin complex	0.0287181
381	MLL1 complex	0.0404201
382	Ndc80 complex	0.00235867
383	non-membrane-bounded organelle	3.23977e-33
384	nonhomologous end joining complex	0.00431525
385	nuclear chromatin	0.0361781
386	nuclear chromosome	8.20563e-13
387	nuclear chromosome part	9.31807e-12
388	nuclear envelope	0.000214339
389	nuclear lamina	0.0300652
390	nuclear lumen	4.5276e-41
391	nuclear matrix	0.000637047
392	nuclear membrane	0.0232544
393	nuclear part	5.37918e-42
394	nuclear periphery	0.000139928
395	nuclear pore	1.41671e-05
396	nuclear replication fork	5.2661e-05
397	nuclear replisome	5.19478e-05
398	nucleocytoplasmic shuttling complex	0.0287181
399	nucleolar part	0.0345678
400	nucleolus	4.03614e-14
401	nucleoplasm	6.8276e-29
402	nucleoplasm part	5.25002e-06
403	nucleosome	0.000899129
404	nucleus	1.16739e-37
405	Nup107-160 complex	0.0204719
406	organelle	1.22798e-26
407	organelle envelope	5.89313e-05
408	organelle envelope lumen	0.0404201
409	organelle lumen	8.59392e-36
410	organelle part	4.14726e-31
411	paraspeckles	0.0300652
412	pore complex	4.91496e-05
413	pronucleus	0.0284231
414	protein-DNA complex	9.17622e-08
415	protein complex	3.38696e-10
416	replication fork	7.36206e-07
417	replisome	5.19478e-05
418	ribonucleoprotein complex	7.38989e-11
419	ribosome	0.0243033
420	ruffle	0.00861656
421	small nuclear ribonucleoprotein complex	3.64714e-07
422	small nucleolar ribonucleoprotein complex	0.00764483
423	spindle	1.21655e-15
424	spindle microtubule	0.000242417
425	spindle midzone	0.00431525
426	spindle pole	6.41394e-09
427	spliceosomal complex	9.09126e-05
428	U12-type spliceosomal complex	0.0261584
429	U7 snRNP	0.0457926
