# Supplementary material for: SNF5 Is an Essential Executor of Epigenetic Regulation during Differentiation
Source: PLoS Genet. 2013 Apr 25;9(4):e1003459. doi: 10.1371/journal.pgen.1003459 (PMC3636213; doi:10.1371/journal.pgen.1003459)
Supplement: Table S4 — The GO analysis of manipulation of SNF5 level by knockdown or overexpression. (XLSX) [file pgen.1003459.s010.xlsx]

## Sheet: Sheet1
N-SNF5sh down
sigGO.Term	FDR
cadmium ion binding	0.00114871
activation of plasma proteins involved in acute inflammatory response	0.00220066
anatomical structure development	0.000641375
anatomical structure formation involved in morphogenesis	0.0329908
anatomical structure morphogenesis	0.0226239
blood coagulation, fibrin clot formation	0.0271657
cardiovascular system development	0.0493717
cell differentiation	0.0271657
cell proliferation	0.0466705
cellular developmental process	0.0271657
circulatory system development	0.0493717
dehydroascorbic acid transport	0.0493717
developmental process	0.000375867
epithelium development	0.0466705
ERK1 and ERK2 cascade	0.0271657
Factor XII activation	0.0271657
kinin cascade	0.0271657
multicellular organismal development	0.000375867
multicellular organismal process	0.00348828
negative regulation of ERK1 and ERK2 cascade	0.0417659
negative regulation of Notch signaling pathway	0.0242733
neural fold formation	0.0271657
organ development	0.0329908
plasma kallikrein-kinin cascade	0.0271657
positive regulation of cell proliferation	0.0493717
regulation of blood coagulation	0.0128334
regulation of cell projection assembly	0.0466705
regulation of coagulation	0.0195941
regulation of ERK1 and ERK2 cascade	0.0232099
regulation of multicellular organismal process	0.0466705
regulation of wound healing	0.0239247
response to mineralocorticoid stimulus	0.0466705
response to protein stimulus	0.0493717
response to stress	0.0466705
system development	0.00220066
tissue development	0.00348828
tube development	0.0267353
apical junction complex	0.0275007
apicolateral plasma membrane	0.0280933
basolateral plasma membrane	0.0443825
cell periphery	0.00133769
cell projection membrane	0.0137038
occluding junction	0.0443825
plasma membrane	0.00133769
plasma membrane part	0.00133769
tight junction	0.0443825
N-SNF5sh UP
sigGO.Term	FDR
binding	0.00777981
extracellular matrix structural constituent	0.000752623
glycoprotein binding	0.0299973
protein binding	0.00716901
protein complex binding	0.0256141
proteoglycan binding	0.0490594
SMAD binding	0.0256141
structural molecule activity	0.00555997
2-oxoglutarate metabolic process	0.0438202
anatomical structure development	4.73673e-06
anatomical structure formation involved in morphogenesis	0.00090529
anatomical structure morphogenesis	8.13533e-06
autonomic nervous system development	0.0190812
axon guidance	0.0234404
axonogenesis	0.0198257
biological adhesion	0.0178608
cell adhesion	0.0178608
cell development	0.00148639
cell differentiation	0.000136711
cell migration	0.00143588
cell morphogenesis	0.00118194
cell morphogenesis involved in differentiation	0.00528273
cell morphogenesis involved in neuron differentiation	0.0178003
cell motility	0.00280341
cell part morphogenesis	0.00934872
cell projection morphogenesis	0.00871075
cell projection organization	0.0438202
cell proliferation	0.0185086
cellular component morphogenesis	0.000966692
cellular component movement	0.0028396
cellular component organization	0.0213727
cellular component organization or biogenesis	0.0392057
cellular developmental process	2.42873e-05
cellular response to oleic acid	0.0108627
central nervous system development	0.00357311
deoxyribonucleoside catabolic process	0.0222694
deoxyribonucleoside metabolic process	0.0382044
developmental maturation	0.0249993
developmental process	3.15224e-07
digestive system development	0.0080765
digestive tract development	0.00455886
dorsal/ventral pattern formation	0.0196972
embryo development	0.0454685
embryonic epithelial tube formation	0.00323062
epithelial tube formation	0.00342313
epithelial tube morphogenesis	0.01504
epithelium development	0.0384394
generation of neurons	0.00351083
glutamate biosynthetic process	0.0493457
glutamine family amino acid biosynthetic process	0.0438202
hepaticobiliary system development	0.0496792
liver development	0.0491333
localization of cell	0.00280341
locomotion	0.00021717
lung development	0.00557465
midgut development	0.0114606
morphogenesis of an epithelium	0.0438202
morphogenesis of embryonic epithelium	0.0028396
multicellular organismal development	4.37909e-06
multicellular organismal process	0.0360647
nervous system development	9.65724e-06
neural tube formation	0.032317
neurogenesis	0.00201048
neuron development	0.0080765
neuron differentiation	0.0080765
neuron projection development	0.0438202
neuron projection morphogenesis	0.0178608
odontogenesis	0.0228707
oligodendrocyte development	0.0438202
organ development	0.00204143
organ morphogenesis	0.00871059
positive regulation of biological process	0.0493457
positive regulation of endocytosis	0.0198257
regulation of cellular component movement	0.0392057
regulation of cellular component organization	0.0210526
regulation of localization	0.0384394
regulation of microtubule polymerization	0.0438202
regulation of vesicle-mediated transport	0.0493457
respiratory system development	0.00351083
respiratory tube development	0.00665105
response to chemical stimulus	0.0222694
response to endogenous stimulus	0.0392057
response to external stimulus	0.00148639
response to extracellular stimulus	0.0373501
response to inorganic substance	0.0167377
response to mechanical stimulus	0.0167377
response to nutrient levels	0.0493457
response to oleic acid	0.0222694
response to steroid hormone stimulus	0.0373501
stress granule assembly	0.0382044
system development	4.73673e-06
tissue development	0.00303117
tube development	0.000381691
tube formation	0.00430739
tube morphogenesis	0.0384394
axon	0.00123237
basement membrane	0.00123237
cell body	0.0125462
cell body fiber	0.0107964
cell leading edge	0.0364705
cell projection	0.000595398
cell projection part	0.0364705
collagen	4.28103e-05
collagen type IV	4.28103e-05
collagen type V	0.0107964
compact myelin	0.0157711
extracellular matrix	2.73001e-05
extracellular matrix part	0.000107241
extracellular region	0.0109167
extracellular region part	4.90992e-05
extracellular space	0.0107964
myelin sheath	0.0150117
neuron projection	0.0023076
neuronal cell body	0.0109167
plasma membrane part	0.029864
proteinaceous extracellular matrix	4.90992e-05
sheet-forming collagen	4.94254e-05
